# Supplementary material for: Outer membrane protein assembly mediated by BAM-SurA complexes
Source: Nat Commun. 2024 Sep 1;15:7612. doi: 10.1038/s41467-024-51358-x (PMC11366764; doi:10.1038/s41467-024-51358-x)
Supplement: Supplementary file 4 — Source Data [file 41467_2024_51358_MOESM4_ESM.xlsx]

## Sheet: Fig 1c 
	Uncropped anti-strep western blot

## Sheet: Fig 1e
Maximum dilution growth visible (10^)			SurA
WT	Δ23-28	Q23P	V24P	V25P	D26P	D26A	K27P	V28P
4	-1	5	4	4	0	5	4	4
4	-1	5	5	5	1	4	4	5
4	0	5	4	4	2	5	5	5

## Sheet: Fig 1g
Maximum dilution growth visible (10^)			BamA
WT	V75P	R76P	R76A	V77P	L78P	R79P	D80P
4	4	1	5	5	5	4	5
4	4	1	5	5	5	5	5
4	4	1	5	5	5	4	5

## Sheet: Supplementary Fig 2a
	Uncropped anti-SurA western blot

## Sheet: Supplementary Fig 2c
	Uncropped Anti-His tag western blot

## Sheet: Supplementary Figure 4a 
Chrom.1
UV 1_280
ml	mAU
-6.05572	0.001131
-6.05239	-0.011985
-6.04906	-0.014603
-6.04573	-0.016389
-6.0424	-0.018682
-6.03907	-0.022365
-6.03574	-0.025183
-6.03241	-0.02768
-6.02908	-0.02982
-6.02575	-0.031297
-6.02242	-0.033145
-6.01909	-0.034579
-6.01576	-0.036645
-6.01243	-0.038125
-6.0091	-0.039826
-6.00577	-0.042861
-6.00244	-0.044553
-5.99911	-0.046725
-5.99578	-0.04731
-5.99245	-0.048074
-5.98912	-0.048425
-5.98579	-0.049008
-5.98246	-0.05063
-5.97913	-0.051599
-5.9758	-0.052455
-5.97247	-0.052953
-5.96914	-0.052913
-5.96581	-0.053497
-5.96248	-0.054069
-5.95915	-0.054031
-5.95582	-0.053909
-5.95249	-0.0539
-5.94916	-0.054
-5.94583	-0.053819
-5.94249	-0.053447
-5.93916	-0.052217
-5.93583	-0.05043
-5.9325	-0.046703
-5.92917	-0.041202
-5.92584	-0.039278
-5.92251	-0.035898
-5.91918	-0.032937
-5.91585	-0.03132
-5.91252	-0.030063
-5.90919	-0.028638
-5.90586	-0.028848
-5.90253	-0.028297
-5.8992	-0.025765
-5.89587	-0.024062
-5.89254	-0.022976
-5.88921	-0.022219
-5.88588	-0.021667
-5.88255	-0.021037
-5.87922	-0.020676
-5.87589	-0.020229
-5.87256	-0.019591
-5.86923	-0.017854
-5.8659	-0.01625
-5.86257	-0.016608
-5.85924	-0.016753
-5.85591	-0.016524
-5.85258	-0.01644
-5.84925	-0.0166
-5.84592	-0.019704
-5.84259	-0.019985
-5.83926	-0.02096
-5.83593	-0.022269
-5.8326	-0.021573
-5.82927	-0.020484
-5.82594	-0.021944
-5.82261	-0.021231
-5.81928	-0.021275
-5.81595	-0.022117
-5.81262	-0.023276
-5.80929	-0.023867
-5.80595	-0.02465
-5.80262	-0.025438
-5.79929	-0.0253
-5.79596	-0.024382
-5.79263	-0.024737
-5.7893	-0.02438
-5.78597	-0.026127
-5.78264	-0.027591
-5.77931	-0.027353
-5.77598	-0.027122
-5.77265	-0.027202
-5.76932	-0.028412
-5.76599	-0.029108
-5.76266	-0.029392
-5.75933	-0.02951
-5.756	-0.029978
-5.75267	-0.030319
-5.74934	-0.030526
-5.74601	-0.031759
-5.74268	-0.030761
-5.73935	-0.03059
-5.73602	-0.030156
-5.73269	-0.030414
-5.72936	-0.029462
-5.72603	-0.029136
-5.7227	-0.028104
-5.71937	-0.027662
-5.71604	-0.02859
-5.71271	-0.028706
-5.70938	-0.028296
-5.70605	-0.028475
-5.70272	-0.028373
-5.69939	-0.028034
-5.69606	-0.028704
-5.69273	-0.027535
-5.6894	-0.027152
-5.68607	-0.026037
-5.68274	-0.025832
-5.67941	-0.026009
-5.67608	-0.025185
-5.67275	-0.024677
-5.66942	-0.024924
-5.66609	-0.025503
-5.66275	-0.024952
-5.65942	-0.02566
-5.65609	-0.026472
-5.65276	-0.026201
-5.64944	-0.025135
-5.6461	-0.022827
-5.64277	-0.019755
-5.63944	-0.017293
-5.63611	-0.013152
-5.63278	-0.008511
-5.62945	-0.003269
-5.62612	0.001713
-5.62279	0.007028
-5.61946	0.013614
-5.61613	0.018128
-5.6128	0.023674
-5.60947	0.026744
-5.60614	0.031188
-5.60281	0.034978
-5.59948	0.037845
-5.59615	0.041471
-5.59282	0.044551
-5.58949	0.048447
-5.58616	0.05276
-5.58283	0.056424
-5.5795	0.058729
-5.57617	0.062218
-5.57284	0.064912
-5.56951	0.06696
-5.56618	0.0684
-5.56285	0.068348
-5.55952	0.067692
-5.55619	0.067362
-5.55286	0.06621
-5.54953	0.065645
-5.5462	0.062214
-5.54287	0.058423
-5.53954	0.055401
-5.53621	0.052184
-5.53288	0.049807
-5.52955	0.046873
-5.52622	0.04453
-5.52289	0.042945
-5.51956	0.041967
-5.51623	0.040886
-5.5129	0.039301
-5.50957	0.038062
-5.50624	0.035712
-5.5029	0.034212
-5.49957	0.031934
-5.49624	0.031187
-5.49291	0.02934
-5.48958	0.027588
-5.48625	0.02672
-5.48292	0.02469
-5.47959	0.02318
-5.47626	0.021978
-5.47293	0.020097
-5.4696	0.018011
-5.46627	0.016117
-5.46294	0.014934
-5.45961	0.014663
-5.45628	0.013274
-5.45295	0.010997
-5.44962	0.008851
-5.44629	0.008134
-5.44296	0.006328
-5.43963	0.004311
-5.4363	0.002456
-5.43297	0.001176
-5.42964	-0.000952
-5.42631	-0.002943
-5.42298	-0.004177
-5.41965	-0.004991
-5.41632	-0.004888
-5.41299	-0.006791
-5.40966	-0.007333
-5.40633	-0.006586
-5.403	-0.007984
-5.39967	-0.008175
-5.39634	-0.008685
-5.39301	-0.010075
-5.38968	-0.010551
-5.38635	-0.010816
-5.38302	-0.011949
-5.37969	-0.013251
-5.37636	-0.012936
-5.37303	-0.012848
-5.3697	-0.012654
-5.36637	-0.012472
-5.36303	-0.013111
-5.3597	-0.013117
-5.35637	-0.014228
-5.35304	-0.014236
-5.34971	-0.014343
-5.34638	-0.013816
-5.34305	-0.014337
-5.33972	-0.014244
-5.33639	-0.014893
-5.33306	-0.015264
-5.32973	-0.014163
-5.3264	-0.014172
-5.32307	-0.014901
-5.31974	-0.014762
-5.31641	-0.013343
-5.31308	-0.013142
-5.30975	-0.012046
-5.30642	-0.011292
-5.30309	-0.011061
-5.29976	-0.011235
-5.29643	-0.010121
-5.2931	-0.010722
-5.28977	-0.010604
-5.28644	-0.011006
-5.28311	-0.011232
-5.27978	-0.011513
-5.27645	-0.01139
-5.27312	-0.009695
-5.26979	-0.009854
-5.26646	-0.010949
-5.26313	-0.010561
-5.2598	-0.01038
-5.25647	-0.010463
-5.25314	-0.01021
-5.24981	-0.009527
-5.24648	-0.010759
-5.24315	-0.010798
-5.23982	-0.010969
-5.23649	-0.011192
-5.23316	-0.01232
-5.22983	-0.012199
-5.2265	-0.012771
-5.22317	-0.013133
-5.21983	-0.0136
-5.2165	-0.01348
-5.21317	-0.013191
-5.20984	-0.013465
-5.20651	-0.01308
-5.20318	-0.013077
-5.19985	-0.012757
-5.19652	-0.012158
-5.19319	-0.011882
-5.18986	-0.012894
-5.18653	-0.013154
-5.1832	-0.012137
-5.17987	-0.011763
-5.17654	-0.010637
-5.17321	-0.010442
-5.16988	-0.010686
-5.16655	-0.010649
-5.16322	-0.009973
-5.15989	-0.010107
-5.15656	-0.009179
-5.15323	-0.008506
-5.1499	-0.008139
-5.14657	-0.009037
-5.14324	-0.009468
-5.13991	-0.009851
-5.13658	-0.008162
-5.13325	-0.007601
-5.12992	-0.008107
-5.12659	-0.00767
-5.12326	-0.008565
-5.11993	-0.008883
-5.1166	-0.009407
-5.11327	-0.00981
-5.10994	-0.010176
-5.10661	-0.009293
-5.10328	-0.009046
-5.09995	-0.009291
-5.09662	-0.011167
-5.09329	-0.012209
-5.08996	-0.011711
-5.08663	-0.011343
-5.0833	-0.011722
-5.07997	-0.012152
-5.07663	-0.011724
-5.07331	-0.012841
-5.06998	-0.013344
-5.06665	-0.014027
-5.06331	-0.013795
-5.05998	-0.012819
-5.05665	-0.013425
-5.05332	-0.015027
-5.04999	-0.014563
-5.04666	-0.014223
-5.04333	-0.014217
-5.04	-0.014608
-5.03667	-0.01442
-5.03334	-0.013127
-5.03001	-0.012739
-5.02668	-0.011905
-5.02335	-0.012203
-5.02002	-0.01172
-5.01669	-0.011845
-5.01336	-0.011523
-5.01003	-0.010988
-5.0067	-0.011756
-5.00337	-0.011941
-5.00004	-0.011935
-4.99671	-0.012243
-4.99338	-0.012283
-4.99005	-0.011068
-4.98672	-0.011419
-4.98339	-0.012392
-4.98006	-0.012278
-4.97673	-0.012791
-4.9734	-0.011886
-4.97007	-0.010736
-4.96674	-0.010974
-4.96341	-0.011396
-4.96008	-0.011561
-4.95675	-0.010804
-4.95342	-0.011683
-4.95009	-0.012635
-4.94676	-0.012289
-4.94343	-0.013054
-4.9401	-0.014026
-4.93677	-0.01395
-4.93344	-0.013693
-4.93011	-0.012883
-4.92678	-0.014062
-4.92345	-0.014659
-4.92012	-0.016125
-4.91678	-0.016118
-4.91345	-0.015156
-4.91012	-0.016191
-4.90679	-0.017134
-4.90346	-0.016907
-4.90013	-0.015952
-4.8968	-0.01566
-4.89347	-0.01637
-4.89014	-0.017024
-4.88681	-0.017827
-4.88348	-0.018736
-4.88015	-0.019386
-4.87682	-0.020287
-4.87349	-0.021228
-4.87016	-0.020982
-4.86683	-0.020064
-4.8635	-0.021101
-4.86017	-0.020703
-4.85684	-0.020317
-4.85351	-0.02038
-4.85018	-0.020188
-4.84685	-0.020494
-4.84352	-0.019388
-4.84019	-0.018722
-4.83686	-0.017603
-4.83353	-0.018113
-4.8302	-0.018638
-4.82687	-0.018379
-4.82354	-0.018092
-4.82021	-0.018725
-4.81688	-0.01846
-4.81355	-0.018793
-4.81022	-0.018201
-4.80689	-0.018017
-4.80356	-0.018216
-4.80023	-0.0185
-4.7969	-0.016974
-4.79357	-0.015976
-4.79024	-0.01579
-4.78691	-0.015617
-4.78358	-0.015939
-4.78024	-0.015887
-4.77691	-0.015258
-4.77358	-0.015148
-4.77025	-0.015432
-4.76692	-0.016622
-4.76359	-0.01715
-4.76026	-0.017646
-4.75693	-0.018744
-4.7536	-0.019208
-4.75027	-0.019018
-4.74694	-0.019442
-4.74361	-0.018885
-4.74028	-0.019208
-4.73695	-0.01807
-4.73362	-0.018599
-4.73029	-0.019021
-4.72696	-0.019355
-4.72363	-0.018675
-4.7203	-0.018696
-4.71697	-0.018736
-4.71364	-0.019525
-4.71031	-0.020621
-4.70698	-0.020314
-4.70365	-0.020773
-4.70032	-0.021213
-4.69699	-0.021357
-4.69366	-0.023354
-4.69033	-0.023216
-4.687	-0.024125
-4.68367	-0.024746
-4.68034	-0.02485
-4.67701	-0.0254
-4.67368	-0.02521
-4.67035	-0.024569
-4.66702	-0.024165
-4.66369	-0.023922
-4.66036	-0.023902
-4.65703	-0.023645
-4.6537	-0.024122
-4.65037	-0.023923
-4.64704	-0.023692
-4.64371	-0.024217
-4.64038	-0.02466
-4.63704	-0.023951
-4.63371	-0.023188
-4.63039	-0.023705
-4.62706	-0.023839
-4.62372	-0.024586
-4.62039	-0.023998
-4.61706	-0.023327
-4.61373	-0.022984
-4.6104	-0.021493
-4.60707	-0.022002
-4.60374	-0.021288
-4.60041	-0.020143
-4.59708	-0.018921
-4.59375	-0.018883
-4.59042	-0.017711
-4.58709	-0.01771
-4.58376	-0.01876
-4.58043	-0.018652
-4.5771	-0.019217
-4.57377	-0.019891
-4.57044	-0.020176
-4.56711	-0.020091
-4.56378	-0.020099
-4.56045	-0.0194
-4.55712	-0.01897
-4.55379	-0.020287
-4.55046	-0.021139
-4.54713	-0.021012
-4.5438	-0.02129
-4.54047	-0.020814
-4.53714	-0.020699
-4.53381	-0.021447
-4.53048	-0.021072
-4.52715	-0.021499
-4.52382	-0.021688
-4.52049	-0.021963
-4.51716	-0.02143
-4.51383	-0.022864
-4.5105	-0.022341
-4.50717	-0.022368
-4.50384	-0.02259
-4.50051	-0.022371
-4.49718	-0.022481
-4.49385	-0.022392
-4.49052	-0.022532
-4.48719	-0.022791
-4.48386	-0.023032
-4.48053	-0.022373
-4.4772	-0.022702
-4.47386	-0.022951
-4.47053	-0.023032
-4.4672	-0.022998
-4.46387	-0.022466
-4.46054	-0.021505
-4.45721	-0.021323
-4.45388	-0.022106
-4.45055	-0.021536
-4.44722	-0.022387
-4.44389	-0.023061
-4.44056	-0.022445
-4.43723	-0.022851
-4.4339	-0.022803
-4.43057	-0.022605
-4.42724	-0.022449
-4.42391	-0.022543
-4.42058	-0.022259
-4.41725	-0.022171
-4.41392	-0.022192
-4.41059	-0.022353
-4.40726	-0.022299
-4.40393	-0.021167
-4.4006	-0.021016
-4.39727	-0.02107
-4.39394	-0.021025
-4.39061	-0.021046
-4.38728	-0.020809
-4.38395	-0.020651
-4.38062	-0.021385
-4.37729	-0.021836
-4.37396	-0.021559
-4.37063	-0.021081
-4.3673	-0.02201
-4.36397	-0.022618
-4.36064	-0.022544
-4.35731	-0.022902
-4.35398	-0.022641
-4.35065	-0.023476
-4.34732	-0.023261
-4.34399	-0.024311
-4.34065	-0.025093
-4.33732	-0.025964
-4.33399	-0.025772
-4.33066	-0.02601
-4.32733	-0.025951
-4.324	-0.025212
-4.32067	-0.025582
-4.31734	-0.026553
-4.31401	-0.026912
-4.31068	-0.026794
-4.30735	-0.026592
-4.30402	-0.025603
-4.30069	-0.024428
-4.29736	-0.023403
-4.29403	-0.023806
-4.2907	-0.023606
-4.28737	-0.023457
-4.28404	-0.022573
-4.28071	-0.021322
-4.27738	-0.020349
-4.27405	-0.020736
-4.27072	-0.020747
-4.26739	-0.020808
-4.26406	-0.019953
-4.26073	-0.01902
-4.2574	-0.018723
-4.25407	-0.018071
-4.25074	-0.018036
-4.24741	-0.017605
-4.24408	-0.016652
-4.24075	-0.016627
-4.23742	-0.016358
-4.23409	-0.014816
-4.23076	-0.014746
-4.22743	-0.015034
-4.2241	-0.01518
-4.22077	-0.015972
-4.21744	-0.017372
-4.21411	-0.018466
-4.21078	-0.017655
-4.20745	-0.018578
-4.20412	-0.019345
-4.20079	-0.019732
-4.19745	-0.020211
-4.19412	-0.020868
-4.19079	-0.019878
-4.18747	-0.019681
-4.18413	-0.019223
-4.1808	-0.01989
-4.17747	-0.020943
-4.17414	-0.021276
-4.17081	-0.021091
-4.16748	-0.02119
-4.16415	-0.020581
-4.16082	-0.021066
-4.15749	-0.020771
-4.15416	-0.02149
-4.15083	-0.02262
-4.1475	-0.023027
-4.14417	-0.02272
-4.14084	-0.022413
-4.13751	-0.022598
-4.13418	-0.021889
-4.13085	-0.021491
-4.12752	-0.022066
-4.12419	-0.021969
-4.12086	-0.020821
-4.11753	-0.021073
-4.1142	-0.021261
-4.11087	-0.021027
-4.10754	-0.021114
-4.10421	-0.020682
-4.10088	-0.020763
-4.09755	-0.021328
-4.09422	-0.020847
-4.09089	-0.020155
-4.08756	-0.019743
-4.08423	-0.019495
-4.0809	-0.020045
-4.07757	-0.019957
-4.07424	-0.020548
-4.07091	-0.019927
-4.06758	-0.019286
-4.06425	-0.019726
-4.06092	-0.019785
-4.05759	-0.020701
-4.05426	-0.020405
-4.05093	-0.021104
-4.0476	-0.021804
-4.04427	-0.021749
-4.04094	-0.021382
-4.0376	-0.021888
-4.03427	-0.022361
-4.03094	-0.022354
-4.02761	-0.02261
-4.02428	-0.022679
-4.02095	-0.022971
-4.01762	-0.022876
-4.01429	-0.022065
-4.01096	-0.021406
-4.00763	-0.021589
-4.0043	-0.022517
-4.00097	-0.022624
-3.99764	-0.022953
-3.99431	-0.023735
-3.99098	-0.023875
-3.98765	-0.024338
-3.98432	-0.024214
-3.98099	-0.023366
-3.97766	-0.023071
-3.97433	-0.02213
-3.971	-0.022454
-3.96767	-0.022323
-3.96434	-0.02171
-3.96101	-0.021188
-3.95768	-0.021025
-3.95435	-0.021034
-3.95102	-0.020907
-3.94769	-0.020459
-3.94436	-0.020141
-3.94103	-0.020946
-3.9377	-0.02153
-3.93437	-0.021398
-3.93104	-0.021449
-3.92771	-0.022263
-3.92438	-0.022045
-3.92105	-0.021137
-3.91772	-0.021412
-3.91439	-0.021869
-3.91106	-0.022065
-3.90773	-0.02223
-3.9044	-0.022089
-3.90107	-0.022488
-3.89773	-0.023109
-3.8944	-0.022612
-3.89107	-0.023213
-3.88774	-0.023359
-3.88441	-0.023233
-3.88108	-0.023559
-3.87775	-0.024041
-3.87442	-0.024614
-3.87109	-0.024404
-3.86776	-0.023917
-3.86443	-0.024599
-3.8611	-0.025171
-3.85777	-0.025202
-3.85444	-0.025836
-3.85111	-0.026786
-3.84778	-0.02675
-3.84445	-0.026312
-3.84112	-0.025877
-3.83779	-0.026076
-3.83446	-0.025381
-3.83113	-0.024634
-3.8278	-0.023759
-3.82447	-0.02332
-3.82114	-0.022898
-3.81781	-0.021934
-3.81448	-0.021557
-3.81115	-0.02256
-3.80782	-0.022397
-3.80449	-0.021929
-3.80116	-0.022097
-3.79783	-0.022177
-3.7945	-0.022331
-3.79117	-0.022351
-3.78784	-0.023172
-3.78451	-0.023689
-3.78118	-0.022873
-3.77785	-0.022066
-3.77452	-0.021585
-3.77119	-0.020782
-3.76786	-0.019889
-3.76453	-0.020269
-3.7612	-0.021132
-3.75786	-0.022724
-3.75454	-0.023917
-3.75121	-0.024178
-3.74788	-0.023796
-3.74455	-0.023783
-3.74121	-0.024205
-3.73788	-0.024755
-3.73455	-0.025106
-3.73122	-0.025675
-3.72789	-0.026321
-3.72456	-0.026843
-3.72123	-0.027148
-3.7179	-0.026674
-3.71457	-0.026124
-3.71124	-0.026039
-3.70791	-0.025906
-3.70458	-0.025552
-3.70125	-0.02522
-3.69792	-0.025517
-3.69459	-0.026188
-3.69126	-0.026077
-3.68793	-0.025597
-3.6846	-0.026456
-3.68127	-0.027419
-3.67794	-0.027594
-3.67461	-0.02712
-3.67128	-0.026658
-3.66795	-0.02742
-3.66462	-0.028493
-3.66129	-0.029608
-3.65796	-0.029437
-3.65463	-0.029163
-3.6513	-0.029465
-3.64797	-0.029064
-3.64464	-0.027996
-3.64131	-0.027651
-3.63798	-0.027605
-3.63465	-0.028737
-3.63132	-0.029007
-3.62799	-0.028733
-3.62466	-0.028568
-3.62133	-0.027813
-3.618	-0.026984
-3.61467	-0.02639
-3.61134	-0.02569
-3.608	-0.025969
-3.60467	-0.025808
-3.60134	-0.024894
-3.59802	-0.023705
-3.59468	-0.021944
-3.59135	-0.021696
-3.58802	-0.02208
-3.58469	-0.021641
-3.58136	-0.020821
-3.57803	-0.019908
-3.5747	-0.020118
-3.57137	-0.021318
-3.56804	-0.022157
-3.56471	-0.022037
-3.56138	-0.022016
-3.55805	-0.021811
-3.55472	-0.021159
-3.55139	-0.020081
-3.54806	-0.020609
-3.54473	-0.020721
-3.5414	-0.020115
-3.53807	-0.02038
-3.53474	-0.021031
-3.53141	-0.02134
-3.52808	-0.021696
-3.52475	-0.021502
-3.52142	-0.022605
-3.51809	-0.023263
-3.51476	-0.023513
-3.51143	-0.024631
-3.5081	-0.024919
-3.50477	-0.024312
-3.50144	-0.024064
-3.49811	-0.02397
-3.49478	-0.023526
-3.49145	-0.023076
-3.48812	-0.021418
-3.48479	-0.020088
-3.48146	-0.019824
-3.47813	-0.020382
-3.4748	-0.021096
-3.47147	-0.021893
-3.46814	-0.022718
-3.46481	-0.022553
-3.46148	-0.022238
-3.45815	-0.022842
-3.45481	-0.022944
-3.45148	-0.022661
-3.44815	-0.023187
-3.44482	-0.023215
-3.44149	-0.023001
-3.43816	-0.021725
-3.43483	-0.020981
-3.4315	-0.020519
-3.42817	-0.019631
-3.42484	-0.019006
-3.42151	-0.018685
-3.41818	-0.018545
-3.41485	-0.019037
-3.41152	-0.019871
-3.40819	-0.020211
-3.40486	-0.021042
-3.40153	-0.02134
-3.3982	-0.021199
-3.39487	-0.021087
-3.39154	-0.021019
-3.38821	-0.020237
-3.38488	-0.019359
-3.38155	-0.018744
-3.37822	-0.01948
-3.37489	-0.01993
-3.37156	-0.019846
-3.36823	-0.020178
-3.3649	-0.019247
-3.36157	-0.018508
-3.35824	-0.01875
-3.35491	-0.019695
-3.35158	-0.019944
-3.34825	-0.019894
-3.34492	-0.020927
-3.34159	-0.021903
-3.33826	-0.022509
-3.33493	-0.023037
-3.3316	-0.023344
-3.32827	-0.023181
-3.32494	-0.023103
-3.32161	-0.023583
-3.31827	-0.024657
-3.31494	-0.025715
-3.31162	-0.025865
-3.30829	-0.025847
-3.30496	-0.026563
-3.30162	-0.026568
-3.29829	-0.026513
-3.29496	-0.026179
-3.29163	-0.025609
-3.2883	-0.025539
-3.28497	-0.025211
-3.28164	-0.02543
-3.27831	-0.025817
-3.27498	-0.025367
-3.27165	-0.024397
-3.26832	-0.024061
-3.26499	-0.024279
-3.26166	-0.02348
-3.25833	-0.022764
-3.255	-0.022882
-3.25167	-0.022659
-3.24834	-0.022211
-3.24501	-0.021992
-3.24168	-0.02216
-3.23835	-0.021863
-3.23502	-0.021519
-3.23169	-0.021084
-3.22836	-0.020977
-3.22503	-0.021161
-3.2217	-0.021212
-3.21837	-0.021
-3.21504	-0.021098
-3.21171	-0.021464
-3.20838	-0.021964
-3.20505	-0.022228
-3.20172	-0.022331
-3.19839	-0.022577
-3.19506	-0.022666
-3.19173	-0.023069
-3.1884	-0.023993
-3.18507	-0.024861
-3.18174	-0.025197
-3.17841	-0.024878
-3.17508	-0.023976
-3.17175	-0.023404
-3.16841	-0.023316
-3.16508	-0.022844
-3.16175	-0.023031
-3.15842	-0.023289
-3.15509	-0.023177
-3.15176	-0.023166
-3.14843	-0.023564
-3.1451	-0.023534
-3.14177	-0.023051
-3.13844	-0.023328
-3.13511	-0.023637
-3.13178	-0.023149
-3.12845	-0.022572
-3.12512	-0.022209
-3.12179	-0.021805
-3.11846	-0.021746
-3.11513	-0.021964
-3.1118	-0.022272
-3.10847	-0.022053
-3.10514	-0.021619
-3.10181	-0.021328
-3.09848	-0.021443
-3.09515	-0.022047
-3.09182	-0.022573
-3.08849	-0.022887
-3.08516	-0.023382
-3.08183	-0.02404
-3.0785	-0.024045
-3.07517	-0.023714
-3.07184	-0.023008
-3.06851	-0.021995
-3.06518	-0.021056
-3.06185	-0.020131
-3.05852	-0.019229
-3.05519	-0.01804
-3.05186	-0.017297
-3.04853	-0.017067
-3.0452	-0.016525
-3.04187	-0.016105
-3.03854	-0.015597
-3.03521	-0.01547
-3.03188	-0.015839
-3.02855	-0.016055
-3.02522	-0.016468
-3.02189	-0.016898
-3.01856	-0.017319
-3.01523	-0.017859
-3.01189	-0.017926
-3.00856	-0.01784
-3.00523	-0.018068
-3.0019	-0.017974
-2.99857	-0.017906
-2.99524	-0.017773
-2.99191	-0.017914
-2.98858	-0.018679
-2.98525	-0.019168
-2.98192	-0.019745
-2.97859	-0.02075
-2.97526	-0.021597
-2.97193	-0.022242
-2.9686	-0.023288
-2.96527	-0.024208
-2.96194	-0.024823
-2.95861	-0.025745
-2.95528	-0.026901
-2.95195	-0.027137
-2.94862	-0.02626
-2.94529	-0.026287
-2.94196	-0.026628
-2.93863	-0.026485
-2.9353	-0.02651
-2.93197	-0.026139
-2.92864	-0.026369
-2.92531	-0.027184
-2.92198	-0.027627
-2.91865	-0.028
-2.91532	-0.028656
-2.91199	-0.029865
-2.90866	-0.030539
-2.90533	-0.031076
-2.902	-0.032056
-2.89867	-0.032725
-2.89534	-0.033355
-2.89201	-0.03425
-2.88868	-0.034408
-2.88535	-0.034375
-2.88202	-0.034684
-2.87868	-0.034476
-2.87535	-0.034234
-2.87202	-0.034368
-2.8687	-0.034811
-2.86537	-0.035906
-2.86203	-0.03684
-2.8587	-0.037279
-2.85537	-0.037168
-2.85204	-0.036568
-2.84871	-0.036925
-2.84538	-0.037355
-2.84205	-0.037345
-2.83872	-0.036894
-2.83539	-0.036443
-2.83206	-0.035943
-2.82873	-0.035529
-2.8254	-0.035701
-2.82207	-0.03607
-2.81874	-0.035759
-2.81541	-0.035067
-2.81208	-0.034355
-2.80875	-0.033798
-2.80542	-0.03447
-2.80209	-0.03476
-2.79876	-0.034708
-2.79543	-0.035888
-2.7921	-0.036264
-2.78877	-0.035839
-2.78544	-0.036185
-2.78211	-0.03657
-2.77878	-0.036699
-2.77545	-0.036843
-2.77212	-0.037666
-2.76879	-0.038237
-2.76546	-0.0383
-2.76213	-0.038403
-2.7588	-0.03864
-2.75547	-0.03861
-2.75214	-0.038015
-2.74881	-0.038326
-2.74548	-0.03857
-2.74215	-0.038403
-2.73882	-0.038005
-2.73549	-0.03812
-2.73216	-0.03855
-2.72883	-0.038628
-2.7255	-0.038631
-2.72216	-0.038465
-2.71883	-0.038919
-2.7155	-0.03927
-2.71217	-0.03851
-2.70884	-0.038531
-2.70551	-0.039553
-2.70218	-0.040214
-2.69885	-0.040243
-2.69552	-0.03957
-2.69219	-0.039469
-2.68886	-0.039784
-2.68553	-0.040701
-2.6822	-0.040713
-2.67887	-0.040561
-2.67554	-0.040482
-2.67221	-0.040469
-2.66888	-0.041689
-2.66555	-0.042527
-2.66222	-0.042389
-2.65889	-0.04202
-2.65556	-0.041658
-2.65223	-0.041278
-2.6489	-0.04084
-2.64557	-0.041032
-2.64224	-0.041604
-2.63891	-0.041229
-2.63558	-0.040417
-2.63225	-0.040737
-2.62892	-0.041489
-2.62559	-0.040954
-2.62226	-0.040566
-2.61893	-0.039466
-2.6156	-0.038377
-2.61227	-0.038084
-2.60894	-0.037847
-2.60561	-0.037165
-2.60228	-0.035975
-2.59895	-0.035797
-2.59562	-0.035774
-2.59229	-0.035494
-2.58896	-0.03512
-2.58562	-0.034276
-2.58229	-0.033553
-2.57897	-0.034042
-2.57564	-0.034372
-2.5723	-0.034569
-2.56897	-0.03491
-2.56564	-0.035532
-2.56231	-0.035884
-2.55898	-0.035947
-2.55565	-0.036061
-2.55232	-0.03663
-2.54899	-0.036414
-2.54566	-0.036127
-2.54233	-0.036714
-2.539	-0.036634
-2.53567	-0.036814
-2.53234	-0.037072
-2.52901	-0.036795
-2.52568	-0.036165
-2.52235	-0.036257
-2.51902	-0.037371
-2.51569	-0.03706
-2.51236	-0.036621
-2.50903	-0.037001
-2.5057	-0.037728
-2.50237	-0.038771
-2.49904	-0.03914
-2.49571	-0.038514
-2.49238	-0.038486
-2.48905	-0.038943
-2.48572	-0.039148
-2.48239	-0.038607
-2.47906	-0.037422
-2.47573	-0.036033
-2.4724	-0.035784
-2.46907	-0.035465
-2.46574	-0.035204
-2.46241	-0.035145
-2.45908	-0.034963
-2.45575	-0.034973
-2.45242	-0.034656
-2.44909	-0.034513
-2.44576	-0.034832
-2.44243	-0.034979
-2.4391	-0.034991
-2.43576	-0.034102
-2.43243	-0.033683
-2.4291	-0.034039
-2.42577	-0.034304
-2.42244	-0.034177
-2.41911	-0.033295
-2.41578	-0.032084
-2.41245	-0.031353
-2.40912	-0.030831
-2.40579	-0.029873
-2.40246	-0.029392
-2.39913	-0.029329
-2.3958	-0.029439
-2.39247	-0.030056
-2.38914	-0.030203
-2.38581	-0.030374
-2.38248	-0.030651
-2.37915	-0.030362
-2.37582	-0.029543
-2.37249	-0.028448
-2.36916	-0.028445
-2.36583	-0.029071
-2.3625	-0.02968
-2.35917	-0.030014
-2.35584	-0.030361
-2.35251	-0.030599
-2.34918	-0.030669
-2.34585	-0.030406
-2.34252	-0.029116
-2.33919	-0.028125
-2.33586	-0.028048
-2.33253	-0.0285
-2.3292	-0.028861
-2.32587	-0.028964
-2.32254	-0.029412
-2.31921	-0.029579
-2.31588	-0.029539
-2.31255	-0.030002
-2.30922	-0.0303
-2.30589	-0.030163
-2.30256	-0.029517
-2.29923	-0.028803
-2.2959	-0.0284
-2.29257	-0.028361
-2.28924	-0.028662
-2.28591	-0.028241
-2.28258	-0.0276
-2.27924	-0.026732
-2.27591	-0.02662
-2.27258	-0.025896
-2.26925	-0.02484
-2.26592	-0.024612
-2.26259	-0.023935
-2.25926	-0.024088
-2.25593	-0.024194
-2.2526	-0.024219
-2.24927	-0.024527
-2.24594	-0.024093
-2.24261	-0.023945
-2.23928	-0.023182
-2.23595	-0.022982
-2.23262	-0.022936
-2.22929	-0.022666
-2.22596	-0.021985
-2.22263	-0.021364
-2.2193	-0.021895
-2.21597	-0.021446
-2.21264	-0.021633
-2.20931	-0.022419
-2.20598	-0.022891
-2.20265	-0.023551
-2.19932	-0.024232
-2.19599	-0.023949
-2.19266	-0.023454
-2.18933	-0.023325
-2.186	-0.023259
-2.18267	-0.023329
-2.17934	-0.02389
-2.17601	-0.024389
-2.17268	-0.025268
-2.16935	-0.025313
-2.16602	-0.024411
-2.16269	-0.024483
-2.15936	-0.023879
-2.15603	-0.024015
-2.1527	-0.023425
-2.14937	-0.023108
-2.14603	-0.023296
-2.1427	-0.023556
-2.13937	-0.024124
-2.13605	-0.023342
-2.13272	-0.02371
-2.12938	-0.023483
-2.12605	-0.023359
-2.12272	-0.023233
-2.11939	-0.022998
-2.11606	-0.022147
-2.11273	-0.022522
-2.1094	-0.022405
-2.10607	-0.022522
-2.10274	-0.022428
-2.09941	-0.022161
-2.09608	-0.022004
-2.09275	-0.021611
-2.08942	-0.021464
-2.08609	-0.021757
-2.08276	-0.022637
-2.07943	-0.023544
-2.0761	-0.024436
-2.07277	-0.025195
-2.06944	-0.02653
-2.06611	-0.027603
-2.06278	-0.027496
-2.05945	-0.027763
-2.05612	-0.027759
-2.05279	-0.028081
-2.04946	-0.027573
-2.04613	-0.027277
-2.0428	-0.02751
-2.03947	-0.026962
-2.03614	-0.026258
-2.03281	-0.025868
-2.02948	-0.02485
-2.02615	-0.024867
-2.02282	-0.024673
-2.01949	-0.024736
-2.01616	-0.025362
-2.01283	-0.025419
-2.0095	-0.025064
-2.00617	-0.024842
-2.00284	-0.024792
-1.99951	-0.023976
-1.99618	-0.022907
-1.99284	-0.022148
-1.98951	-0.021209
-1.98619	-0.021007
-1.98285	-0.020278
-1.97952	-0.020557
-1.97619	-0.020039
-1.97286	-0.0199
-1.96953	-0.020004
-1.9662	-0.02102
-1.96287	-0.021006
-1.95954	-0.020237
-1.95621	-0.019945
-1.95288	-0.0205
-1.94955	-0.021392
-1.94622	-0.022908
-1.94289	-0.023037
-1.93956	-0.022972
-1.93623	-0.023436
-1.9329	-0.023161
-1.92957	-0.023055
-1.92624	-0.023631
-1.92291	-0.023732
-1.91958	-0.02364
-1.91625	-0.023807
-1.91292	-0.024273
-1.90959	-0.024703
-1.90626	-0.024951
-1.90293	-0.023731
-1.8996	-0.02327
-1.89627	-0.022575
-1.89294	-0.02259
-1.88961	-0.02302
-1.88628	-0.022866
-1.88295	-0.022283
-1.87962	-0.022422
-1.87629	-0.022518
-1.87296	-0.023355
-1.86963	-0.023598
-1.8663	-0.023727
-1.86297	-0.022953
-1.85964	-0.022944
-1.85631	-0.02323
-1.85298	-0.023263
-1.84964	-0.023702
-1.84631	-0.023022
-1.84299	-0.022659
-1.83965	-0.022294
-1.83632	-0.022128
-1.83299	-0.021824
-1.82966	-0.0212
-1.82633	-0.021242
-1.823	-0.021408
-1.81967	-0.022025
-1.81634	-0.022199
-1.81301	-0.022549
-1.80968	-0.022326
-1.80635	-0.021262
-1.80302	-0.021273
-1.79969	-0.021089
-1.79636	-0.021029
-1.79303	-0.020437
-1.7897	-0.019904
-1.78637	-0.018866
-1.78304	-0.018054
-1.77971	-0.018226
-1.77638	-0.017856
-1.77305	-0.01718
-1.76972	-0.017024
-1.76639	-0.016806
-1.76306	-0.017447
-1.75973	-0.018219
-1.7564	-0.018574
-1.75307	-0.018798
-1.74974	-0.018969
-1.74641	-0.018818
-1.74308	-0.017687
-1.73975	-0.017767
-1.73642	-0.017212
-1.73309	-0.017165
-1.72976	-0.017203
-1.72643	-0.017616
-1.7231	-0.01844
-1.71977	-0.018422
-1.71644	-0.018586
-1.71311	-0.019215
-1.70978	-0.019744
-1.70645	-0.018961
-1.70311	-0.019388
-1.69979	-0.020196
-1.69646	-0.019875
-1.69312	-0.021154
-1.68979	-0.02098
-1.68646	-0.021826
-1.68313	-0.022123
-1.6798	-0.021114
-1.67647	-0.020317
-1.67314	-0.020094
-1.66981	-0.019515
-1.66648	-0.019525
-1.66315	-0.020197
-1.65982	-0.020992
-1.65649	-0.020504
-1.65316	-0.02093
-1.64983	-0.020443
-1.6465	-0.019479
-1.64317	-0.018692
-1.63984	-0.017415
-1.63651	-0.017731
-1.63318	-0.017155
-1.62985	-0.017159
-1.62652	-0.017231
-1.62319	-0.018353
-1.61986	-0.018871
-1.61653	-0.017469
-1.6132	-0.017938
-1.60987	-0.016758
-1.60654	-0.017337
-1.60321	-0.015763
-1.59988	-0.014744
-1.59655	-0.015081
-1.59322	-0.01549
-1.58989	-0.014788
-1.58656	-0.013978
-1.58323	-0.01322
-1.5799	-0.013
-1.57657	-0.012755
-1.57324	-0.012848
-1.56991	-0.012145
-1.56658	-0.012753
-1.56325	-0.012518
-1.55992	-0.012545
-1.55659	-0.013461
-1.55326	-0.012816
-1.54992	-0.013135
-1.54659	-0.012186
-1.54326	-0.011934
-1.53993	-0.011205
-1.5366	-0.010673
-1.53327	-0.01121
-1.52994	-0.01076
-1.52661	-0.009723
-1.52328	-0.00924
-1.51995	-0.009463
-1.51662	-0.009859
-1.51329	-0.0099
-1.50996	-0.009537
-1.50663	-0.009444
-1.5033	-0.010305
-1.49997	-0.011514
-1.49664	-0.010736
-1.49331	-0.011153
-1.48998	-0.011004
-1.48665	-0.011398
-1.48332	-0.011153
-1.47999	-0.012123
-1.47666	-0.012017
-1.47333	-0.0125
-1.47	-0.012933
-1.46667	-0.012367
-1.46334	-0.012187
-1.46001	-0.012649
-1.45668	-0.012233
-1.45335	-0.0114
-1.45002	-0.010358
-1.44669	-0.009869
-1.44336	-0.010916
-1.44003	-0.011227
-1.4367	-0.011449
-1.43337	-0.011061
-1.43004	-0.010867
-1.42671	-0.0104
-1.42338	-0.010935
-1.42005	-0.01002
-1.41672	-0.009419
-1.41338	-0.009778
-1.41006	-0.008942
-1.40673	-0.00877
-1.40339	-0.007993
-1.40006	-0.006632
-1.39673	-0.006355
-1.3934	-0.006501
-1.39007	-0.005428
-1.38674	-0.004742
-1.38341	-0.005276
-1.38008	-0.004377
-1.37675	-0.00278
-1.37342	-0.002977
-1.37009	-0.004046
-1.36676	-0.004649
-1.36343	-0.004871
-1.3601	-0.005094
-1.35677	-0.00438
-1.35344	-0.004347
-1.35011	-0.004368
-1.34678	-0.005286
-1.34345	-0.005309
-1.34012	-0.004299
-1.33679	-0.004342
-1.33346	-0.003749
-1.33013	-0.003513
-1.3268	-0.002804
-1.32347	-0.002671
-1.32014	-0.002475
-1.31681	-0.0038
-1.31348	-0.003156
-1.31015	-0.003156
-1.30682	-0.004202
-1.30349	-0.004269
-1.30016	-0.003963
-1.29683	-0.005336
-1.2935	-0.005677
-1.29017	-0.005585
-1.28684	-0.005737
-1.28351	-0.00558
-1.28018	-0.005301
-1.27685	-0.004204
-1.27352	-0.004676
-1.27019	-0.004285
-1.26686	-0.003799
-1.26353	-0.003179
-1.26019	-0.003454
-1.25686	-0.004003
-1.25354	-0.004276
-1.25021	-0.004934
-1.24687	-0.004632
-1.24354	-0.005324
-1.24021	-0.004879
-1.23688	-0.006073
-1.23355	-0.005531
-1.23022	-0.005057
-1.22689	-0.005068
-1.22356	-0.004132
-1.22023	-0.004639
-1.2169	-0.004262
-1.21357	-0.003958
-1.21024	-0.004206
-1.20691	-0.004444
-1.20358	-0.003932
-1.20025	-0.004488
-1.19692	-0.003693
-1.19359	-0.003799
-1.19026	-0.004587
-1.18693	-0.004263
-1.1836	-0.004341
-1.18027	-0.00414
-1.17694	-0.003636
-1.17361	-0.004127
-1.17028	-0.003478
-1.16695	-0.002056
-1.16362	-0.001939
-1.16029	-0.002479
-1.15696	-0.002669
-1.15363	-0.002054
-1.1503	-0.002746
-1.14697	-0.00414
-1.14364	-0.004021
-1.14031	-0.004579
-1.13698	-0.004609
-1.13365	-0.005217
-1.13032	-0.004224
-1.12699	-0.00391
-1.12366	-0.003153
-1.12033	-0.002997
-1.11699	-0.001952
-1.11366	-0.002108
-1.11034	-0.001694
-1.10701	-0.000543
-1.10367	-0.000449
-1.10034	0.000125
-1.09701	0.000143
-1.09368	0.000308
-1.09035	0.000946
-1.08702	0.000255
-1.08369	-0.000134
-1.08036	-0.000696
-1.07703	-0.00014
-1.0737	-0.000238
-1.07037	-7.5e-05
-1.06704	0.000603
-1.06371	0.001682
-1.06038	0.001884
-1.05705	0.002504
-1.05372	0.003445
-1.05039	0.004749
-1.04706	0.004681
-1.04373	0.004742
-1.0404	0.003615
-1.03707	0.003648
-1.03374	0.002684
-1.03041	0.002217
-1.02708	0.001678
-1.02375	0.001807
-1.02042	0.001085
-1.01709	0.000788
-1.01376	0.001213
-1.01043	0.002034
-1.0071	0.002663
-1.00377	0.003403
-1.00044	0.002611
-0.997107	0.003107
-0.993777	0.002208
-0.990447	0.002838
-0.987116	0.002599
-0.983786	0.003365
-0.980456	0.003196
-0.977126	0.003046
-0.973795	0.003948
-0.970465	0.004214
-0.967135	0.003473
-0.963805	0.003282
-0.960474	0.002711
-0.957144	0.003691
-0.953814	0.003304
-0.950484	0.005508
-0.947154	0.006584
-0.943823	0.007432
-0.940493	0.007473
-0.937163	0.007565
-0.933833	0.007721
-0.930502	0.008148
-0.927172	0.008498
-0.923842	0.008266
-0.920512	0.008993
-0.917181	0.010149
-0.913851	0.010967
-0.910521	0.012662
-0.907191	0.012313
-0.903861	0.01244
-0.90053	0.013016
-0.8972	0.013386
-0.89387	0.013884
-0.89054	0.013706
-0.887209	0.013886
-0.883879	0.014487
-0.880549	0.015408
-0.877219	0.016476
-0.873888	0.016606
-0.870558	0.017862
-0.867228	0.016914
-0.863898	0.015634
-0.860568	0.015012
-0.857237	0.015279
-0.853907	0.015959
-0.850577	0.016583
-0.847247	0.016438
-0.843916	0.014561
-0.840586	0.015115
-0.837256	0.014106
-0.833926	0.013446
-0.830595	0.013262
-0.827265	0.012846
-0.823936	0.012846
-0.820605	0.014236
-0.817275	0.013448
-0.813945	0.013447
-0.810615	0.013403
-0.807284	0.013847
-0.803954	0.014783
-0.800624	0.014533
-0.797294	0.01429
-0.793963	0.012942
-0.790633	0.012811
-0.787303	0.012241
-0.783973	0.012172
-0.780643	0.012777
-0.777312	0.012352
-0.773982	0.012433
-0.770652	0.011968
-0.767322	0.011322
-0.763991	0.011508
-0.760661	0.012367
-0.757331	0.012499
-0.754001	0.013098
-0.75067	0.013533
-0.74734	0.013256
-0.74401	0.01395
-0.74068	0.013993
-0.73735	0.013636
-0.734019	0.013345
-0.730689	0.013841
-0.727359	0.01392
-0.724029	0.013118
-0.720698	0.011389
-0.717368	0.010674
-0.714038	0.010439
-0.710708	0.011096
-0.707377	0.010948
-0.704047	0.010821
-0.700717	0.010735
-0.697387	0.011433
-0.694057	0.011759
-0.690726	0.0112
-0.687396	0.011295
-0.684066	0.011314
-0.680736	0.010382
-0.677405	0.010326
-0.674075	0.00982
-0.670745	0.009702
-0.667415	0.010075
-0.664084	0.009668
-0.660754	0.008874
-0.657424	0.009765
-0.654094	0.009425
-0.650764	0.0088
-0.647433	0.007316
-0.644103	0.007851
-0.640773	0.008456
-0.637443	0.009253
-0.634112	0.010042
-0.630782	0.010714
-0.627452	0.011176
-0.624122	0.01137
-0.620791	0.011633
-0.617461	0.011771
-0.614131	0.01023
-0.610801	0.010132
-0.607471	0.010377
-0.60414	0.010682
-0.60081	0.011253
-0.59748	0.011845
-0.59415	0.012192
-0.590819	0.011987
-0.587489	0.012315
-0.584159	0.012462
-0.580829	0.013175
-0.577498	0.013681
-0.574168	0.013084
-0.570838	0.012692
-0.567508	0.012929
-0.564178	0.013538
-0.560847	0.012426
-0.557517	0.012211
-0.554187	0.01168
-0.550857	0.012686
-0.547526	0.011371
-0.544196	0.01123
-0.540866	0.01112
-0.537536	0.011045
-0.534205	0.010615
-0.530875	0.010924
-0.527545	0.010388
-0.524215	0.0112
-0.520885	0.012319
-0.517554	0.01282
-0.514224	0.013225
-0.510894	0.012569
-0.507564	0.012234
-0.504233	0.011668
-0.500903	0.011893
-0.497573	0.011619
-0.494243	0.010969
-0.490912	0.010477
-0.487582	0.011504
-0.484252	0.01304
-0.480922	0.013539
-0.477592	0.014485
-0.474261	0.014974
-0.470931	0.015928
-0.467601	0.014878
-0.464271	0.014819
-0.46094	0.015081
-0.45761	0.014953
-0.45428	0.014903
-0.45095	0.015067
-0.447619	0.01596
-0.444289	0.017874
-0.440959	0.017918
-0.437629	0.017286
-0.434299	0.016373
-0.430968	0.015962
-0.427638	0.016241
-0.424308	0.016934
-0.420978	0.016631
-0.417647	0.01667
-0.414317	0.016749
-0.410987	0.017679
-0.407657	0.017899
-0.404326	0.017537
-0.400996	0.016771
-0.397666	0.016668
-0.394336	0.016491
-0.391006	0.016052
-0.387675	0.015624
-0.384345	0.015298
-0.381015	0.016237
-0.377685	0.01651
-0.374354	0.017029
-0.371025	0.017704
-0.367694	0.01822
-0.364364	0.018009
-0.361034	0.017252
-0.357704	0.017048
-0.354373	0.017408
-0.351043	0.018425
-0.347713	0.018536
-0.344383	0.019239
-0.341053	0.019243
-0.337722	0.020261
-0.334392	0.019332
-0.331062	0.019534
-0.327732	0.020261
-0.324401	0.020761
-0.321071	0.021095
-0.317741	0.021521
-0.314411	0.021594
-0.31108	0.022048
-0.30775	0.022061
-0.30442	0.022528
-0.30109	0.023963
-0.29776	0.024606
-0.294429	0.024752
-0.291099	0.025032
-0.287769	0.025299
-0.284439	0.025021
-0.281108	0.025622
-0.277778	0.025482
-0.274448	0.024906
-0.271118	0.024696
-0.267787	0.024873
-0.264457	0.025334
-0.261127	0.02609
-0.257797	0.025509
-0.254467	0.02609
-0.251136	0.026326
-0.247806	0.026456
-0.244476	0.026109
-0.241146	0.026093
-0.237815	0.026503
-0.234485	0.026286
-0.231155	0.026309
-0.227825	0.026362
-0.224494	0.026452
-0.221164	0.026079
-0.217834	0.025227
-0.214504	0.024756
-0.211174	0.023939
-0.207843	0.024173
-0.204513	0.023295
-0.201183	0.022754
-0.197853	0.022031
-0.194522	0.02302
-0.191192	0.024185
-0.187862	0.024562
-0.184532	0.023703
-0.181201	0.023032
-0.177871	0.022271
-0.174541	0.023101
-0.171211	0.02294
-0.167881	0.022889
-0.16455	0.022445
-0.16122	0.021082
-0.15789	0.020974
-0.15456	0.019885
-0.151229	0.020213
-0.147899	0.020647
-0.144569	0.019953
-0.141239	0.01927
-0.137908	0.018957
-0.134578	0.01936
-0.131248	0.019085
-0.127918	0.019286
-0.124588	0.018497
-0.121257	0.018201
-0.117927	0.018169
-0.114597	0.017895
-0.111267	0.017765
-0.107936	0.017608
-0.104606	0.017237
-0.101276	0.017927
-0.097946	0.018609
-0.094615	0.019077
-0.091285	0.019019
-0.087955	0.019231
-0.084625	0.019931
-0.081295	0.020968
-0.077964	0.021937
-0.074634	0.022069
-0.071304	0.022539
-0.067974	0.022039
-0.064643	0.021222
-0.061313	0.021299
-0.057983	0.022144
-0.054653	0.022543
-0.051322	0.022915
-0.047992	0.023479
-0.044662	0.024186
-0.041332	0.024607
-0.038002	0.025003
-0.034671	0.02556
-0.031341	0.025552
-0.028011	0.02472
-0.024681	0.024122
-0.02135	0.0242
-0.01802	0.004488
-0.01469	-0.001026
-0.01136	-0.001835
-0.008029	-0.002705
-0.004699	-0.002849
-0.001369	-0.003758
0.001961	-0.004112
0.005291	-0.004418
0.008622	-0.00459
0.011952	-0.003753
0.015282	-0.002868
0.018612	-0.003356
0.021943	-0.00372
0.025273	-0.003132
0.028603	-0.003836
0.031933	-0.004175
0.035264	-0.004639
0.038594	-0.004435
0.041924	-0.004632
0.045254	-0.005265
0.048584	-0.005352
0.051915	-0.005285
0.055245	-0.00463
0.058575	-0.004235
0.061905	-0.005048
0.065236	-0.005964
0.068566	-0.004916
0.071896	-0.004227
0.075226	-0.005856
0.078557	-0.006171
0.081887	-0.005529
0.085217	-0.00598
0.088547	-0.00538
0.091877	-0.005474
0.095207	-0.00527
0.098537	-0.005099
0.101868	-0.003942
0.105198	-0.003663
0.108528	-0.003773
0.111858	-0.004209
0.115189	-0.003957
0.118519	-0.004158
0.121849	-0.003153
0.125179	-0.001644
0.12851	-0.000596
0.13184	-7.8e-05
0.13517	-0.000152
0.1385	-0.000696
0.14183	-0.001736
0.145161	-0.000895
0.148491	-0.000597
0.151821	-0.001401
0.155151	-0.000893
0.158482	1.6e-05
0.161812	0.001151
0.165142	0.001207
0.168472	0.000904
0.171803	0.000245
0.175133	0.000931
0.178463	0.000655
0.181793	0.000149
0.185123	4.3e-05
0.188454	-4.9e-05
0.191784	-0.000948
0.195114	-0.000803
0.198444	-0.001261
0.201775	-0.001155
0.205105	-0.00229
0.208435	-0.004018
0.211765	-0.004828
0.215096	-0.006068
0.218426	-0.005814
0.221756	-0.005641
0.225086	-0.006046
0.228416	-0.006181
0.231747	-0.005448
0.235077	-0.00564
0.238407	-0.00751
0.241737	-0.00752
0.245068	-0.008474
0.248398	-0.008935
0.251728	-0.008573
0.255058	-0.00868
0.258389	-0.008753
0.261719	-0.00956
0.265049	-0.009862
0.268379	-0.011107
0.271709	-0.011228
0.27504	-0.010678
0.27837	-0.009995
0.2817	-0.010539
0.28503	-0.009705
0.288361	-0.009313
0.291691	-0.007861
0.295021	-0.007706
0.298351	-0.005794
0.301682	-0.006195
0.305012	-0.006607
0.308342	-0.005615
0.311672	-0.004703
0.315002	-0.005732
0.318333	-0.004965
0.321663	-0.003645
0.324993	-0.003916
0.328323	-0.003694
0.331654	-0.002899
0.334984	-0.002871
0.338314	-0.00192
0.341644	-0.001997
0.344975	-0.001251
0.348305	-0.001619
0.351635	-4.3e-05
0.354965	-6e-05
0.358295	0.000533
0.361626	-7.4e-05
0.364956	-0.000102
0.368286	-0.001188
0.371616	-0.001515
0.374947	-0.002024
0.378277	-0.001638
0.381607	-0.001946
0.384937	-0.001634
0.388268	-0.001603
0.391598	-0.001915
0.394928	-0.002238
0.398258	-0.001764
0.401588	-0.00095
0.404919	-0.00157
0.408249	-0.001892
0.411579	-0.002641
0.414909	-0.003304
0.41824	-0.002968
0.42157	-0.003852
0.4249	-0.003088
0.42823	-0.00309
0.431561	-0.003262
0.434891	-0.003789
0.438221	-0.003089
0.441551	-0.004054
0.444881	-0.00254
0.448212	-0.001758
0.451542	-0.002196
0.454872	-0.000896
0.458202	-0.000944
0.461533	-0.000672
0.464863	0.000827
0.468193	0.001508
0.471523	0.001938
0.474854	0.002874
0.478184	0.003011
0.481514	0.002397
0.484844	0.001046
0.488174	0.001669
0.491505	0.00243
0.494835	0.003173
0.498165	0.002849
0.501495	0.003153
0.504826	0.003937
0.508156	0.002836
0.511486	0.002952
0.514816	0.004127
0.518147	0.003883
0.521477	0.002747
0.524807	0.002963
0.528137	0.001942
0.531467	0.001261
0.534798	0.002355
0.538127	0.000223
0.541458	0.000199
0.544788	0.000745
0.548118	0.000651
0.551448	0.000101
0.554779	0.000981
0.558109	0.000642
0.561439	0.000948
0.564769	0.000972
0.568099	0.001438
0.57143	0.001502
0.57476	0.001219
0.57809	0.001429
0.58142	0.001626
0.584751	0.00063
0.588081	-0.00025
0.591411	-0.000131
[truncated: 43,121 more rows]

## Sheet: Supplementary Fig 4b
	Uncropped SDS-PAGE gel
	Uncropped Anti-BamA western blot
	Uncropped Anti-Strep tag western blot

## Sheet: Supplementary Figure 7a
Chrom.1
UV 1_280
ml	mAU
-6.05575	-0.017919
-6.05242	-0.389103
-6.04909	-0.427265
-6.04576	-0.456308
-6.04243	-0.472123
-6.0391	-0.473189
-6.03577	-0.474095
-6.03244	-0.474659
-6.02911	-0.475055
-6.02578	-0.475464
-6.02245	-0.476121
-6.01912	-0.477513
-6.01579	-0.478907
-6.01246	-0.480356
-6.00913	-0.482047
-6.0058	-0.4839
-6.00247	-0.485731
-5.99914	-0.487434
-5.99581	-0.488915
-5.99248	-0.490393
-5.98915	-0.491811
-5.98582	-0.492959
-5.98248	-0.493949
-5.97916	-0.494941
-5.97583	-0.495928
-5.9725	-0.496932
-5.96916	-0.498071
-5.96583	-0.499036
-5.9625	-0.499074
-5.95917	-0.498192
-5.95584	-0.497311
-5.95251	-0.496624
-5.94918	-0.496794
-5.94585	-0.497392
-5.94252	-0.497917
-5.93919	-0.497769
-5.93586	-0.496277
-5.93253	-0.494785
-5.9292	-0.493196
-5.92587	-0.491082
-5.92254	-0.488573
-5.91921	-0.486073
-5.91588	-0.482956
-5.91255	-0.476931
-5.90922	-0.470754
-5.90589	-0.464709
-5.90256	-0.459569
-5.89923	-0.455683
-5.8959	-0.451815
-5.89257	-0.448305
-5.88924	-0.446441
-5.88591	-0.445621
-5.88258	-0.444945
-5.87925	-0.44499
-5.87592	-0.445258
-5.87259	-0.445494
-5.86926	-0.445664
-5.86593	-0.445547
-5.8626	-0.445534
-5.85927	-0.445515
-5.85594	-0.445265
-5.85261	-0.444096
-5.84928	-0.442851
-5.84595	-0.441647
-5.84262	-0.440642
-5.83929	-0.439729
-5.83596	-0.438802
-5.83262	-0.438662
-5.82929	-0.442492
-5.82596	-0.446675
-5.82263	-0.450772
-5.8193	-0.454109
-5.81597	-0.455945
-5.81264	-0.457783
-5.80931	-0.4594
-5.80598	-0.459741
-5.80265	-0.459032
-5.79932	-0.458356
-5.79599	-0.458148
-5.79266	-0.459439
-5.78933	-0.460758
-5.786	-0.461976
-5.78267	-0.462666
-5.77934	-0.462834
-5.77601	-0.463002
-5.77268	-0.463121
-5.76935	-0.462993
-5.76602	-0.462943
-5.76269	-0.462933
-5.75936	-0.463219
-5.75603	-0.463956
-5.7527	-0.464691
-5.74937	-0.465343
-5.74604	-0.465562
-5.74271	-0.4657
-5.73938	-0.465851
-5.73605	-0.466132
-5.73272	-0.466754
-5.72939	-0.467385
-5.72606	-0.468027
-5.72273	-0.468749
-5.7194	-0.469567
-5.71607	-0.470359
-5.71274	-0.470683
-5.70941	-0.469163
-5.70608	-0.467186
-5.70275	-0.465254
-5.69942	-0.463766
-5.69609	-0.463416
-5.69276	-0.463117
-5.68942	-0.462976
-5.68609	-0.463683
-5.68276	-0.464214
-5.67943	-0.464714
-5.6761	-0.465087
-5.67277	-0.465708
-5.66944	-0.466603
-5.66611	-0.467453
-5.66278	-0.46793
-5.65945	-0.467966
-5.65612	-0.468002
-5.65279	-0.467961
-5.64946	-0.467285
-5.64613	-0.465799
-5.6428	-0.464303
-5.63947	-0.462738
-5.63614	-0.46111
-5.63281	-0.459486
-5.62948	-0.457984
-5.62615	-0.457355
-5.62282	-0.456689
-5.61949	-0.456024
-5.61616	-0.455221
-5.61283	-0.453219
-5.6095	-0.450987
-5.60617	-0.448762
-5.60284	-0.446496
-5.59951	-0.443022
-5.59618	-0.439096
-5.59285	-0.435006
-5.58952	-0.429354
-5.58619	-0.421181
-5.58286	-0.413023
-5.57953	-0.404804
-5.5762	-0.396032
-5.57287	-0.386831
-5.56954	-0.37757
-5.56621	-0.368866
-5.56288	-0.360295
-5.55955	-0.351686
-5.55621	-0.34309
-5.55288	-0.334997
-5.54955	-0.328043
-5.54622	-0.321094
-5.54289	-0.314267
-5.53956	-0.308606
-5.53623	-0.303376
-5.5329	-0.298166
-5.52957	-0.29312
-5.52624	-0.288343
-5.52291	-0.28357
-5.51958	-0.278969
-5.51625	-0.27565
-5.51292	-0.272681
-5.50959	-0.269782
-5.50626	-0.26792
-5.50293	-0.269078
-5.4996	-0.270237
-5.49627	-0.271492
-5.49294	-0.273936
-5.48961	-0.277458
-5.48628	-0.280978
-5.48295	-0.284594
-5.47962	-0.289148
-5.47629	-0.293842
-5.47296	-0.298503
-5.46963	-0.3027
-5.4663	-0.306254
-5.46297	-0.309817
-5.45964	-0.313415
-5.45631	-0.316884
-5.45298	-0.320663
-5.44965	-0.324446
-5.44632	-0.328231
-5.44299	-0.332173
-5.43966	-0.336157
-5.43633	-0.340139
-5.433	-0.344018
-5.42967	-0.347701
-5.42634	-0.351382
-5.42301	-0.354975
-5.41967	-0.357501
-5.41634	-0.35994
-5.41301	-0.362376
-5.40968	-0.364804
-5.40635	-0.367329
-5.40302	-0.369855
-5.39969	-0.372358
-5.39636	-0.374566
-5.39303	-0.376474
-5.3897	-0.37838
-5.38637	-0.380262
-5.38304	-0.381763
-5.37971	-0.383321
-5.37638	-0.384856
-5.37305	-0.386031
-5.36972	-0.387057
-5.36639	-0.388084
-5.36306	-0.389059
-5.35973	-0.389233
-5.3564	-0.389018
-5.35307	-0.388811
-5.34974	-0.388898
-5.34641	-0.389569
-5.34308	-0.390241
-5.33975	-0.390944
-5.33642	-0.392286
-5.33309	-0.394061
-5.32976	-0.395824
-5.32643	-0.397315
-5.3231	-0.398263
-5.31977	-0.399219
-5.31644	-0.40018
-5.31311	-0.401242
-5.30978	-0.402579
-5.30645	-0.403925
-5.30312	-0.405237
-5.29979	-0.406354
-5.29646	-0.40705
-5.29313	-0.40774
-5.2898	-0.40825
-5.28647	-0.40823
-5.28314	-0.408333
-5.27981	-0.408462
-5.27647	-0.409139
-5.27315	-0.410124
-5.26982	-0.411091
-5.26649	-0.411973
-5.26316	-0.412689
-5.25982	-0.413834
-5.25649	-0.414966
-5.25316	-0.415807
-5.24983	-0.416524
-5.2465	-0.41749
-5.24317	-0.418455
-5.23984	-0.419367
-5.23651	-0.419958
-5.23318	-0.420493
-5.22985	-0.421027
-5.22652	-0.421528
-5.22319	-0.42221
-5.21986	-0.422888
-5.21653	-0.423624
-5.2132	-0.425105
-5.20987	-0.426757
-5.20654	-0.428403
-5.20321	-0.429804
-5.19988	-0.430508
-5.19655	-0.431198
-5.19322	-0.431903
-5.18989	-0.432681
-5.18656	-0.433499
-5.18323	-0.434318
-5.1799	-0.435017
-5.17657	-0.434996
-5.17324	-0.434945
-5.16991	-0.434895
-5.16658	-0.435003
-5.16325	-0.435463
-5.15992	-0.435923
-5.15659	-0.436377
-5.15326	-0.436195
-5.14993	-0.435436
-5.1466	-0.434679
-5.14327	-0.434114
-5.13994	-0.434644
-5.13661	-0.435182
-5.13328	-0.43572
-5.12995	-0.435883
-5.12662	-0.435902
-5.12328	-0.43592
-5.11995	-0.436084
-5.11662	-0.437101
-5.11329	-0.438172
-5.10996	-0.439243
-5.10663	-0.440244
-5.1033	-0.440849
-5.09997	-0.441456
-5.09664	-0.442064
-5.09331	-0.443091
-5.08998	-0.444454
-5.08665	-0.445842
-5.08332	-0.446838
-5.07999	-0.447664
-5.07666	-0.448767
-5.07333	-0.449877
-5.07	-0.451933
-5.06667	-0.454635
-5.06334	-0.45735
-5.06001	-0.459837
-5.05668	-0.460598
-5.05335	-0.460373
-5.05002	-0.460139
-5.04669	-0.459873
-5.04336	-0.459626
-5.04003	-0.459453
-5.0367	-0.459285
-5.03337	-0.458851
-5.03004	-0.458591
-5.02671	-0.458362
-5.02338	-0.458173
-5.02005	-0.458484
-5.01672	-0.459203
-5.01339	-0.45993
-5.01006	-0.460516
-5.00673	-0.460859
-5.0034	-0.461244
-5.00007	-0.461629
-4.99674	-0.461537
-4.99341	-0.460116
-4.99008	-0.458678
-4.98674	-0.457235
-4.98341	-0.456124
-4.98008	-0.455202
-4.97675	-0.454284
-4.97342	-0.453774
-4.97009	-0.454332
-4.96676	-0.454932
-4.96343	-0.455531
-4.9601	-0.456301
-4.95677	-0.45722
-4.95344	-0.458144
-4.95011	-0.459067
-4.94678	-0.458892
-4.94345	-0.458502
-4.94012	-0.458106
-4.93679	-0.458055
-4.93346	-0.458506
-4.93013	-0.458963
-4.9268	-0.459428
-4.92347	-0.459254
-4.92014	-0.458907
-4.91681	-0.458552
-4.91348	-0.458342
-4.91015	-0.459511
-4.90682	-0.460741
-4.90349	-0.461971
-4.90016	-0.462135
-4.89683	-0.461295
-4.8935	-0.460406
-4.89017	-0.459515
-4.88684	-0.459759
-4.88351	-0.460477
-4.88018	-0.461221
-4.87685	-0.461695
-4.87352	-0.461687
-4.87019	-0.461641
-4.86686	-0.461596
-4.86353	-0.462622
-4.8602	-0.464233
-4.85687	-0.465886
-4.85354	-0.467085
-4.8502	-0.46606
-4.84687	-0.464716
-4.84354	-0.463359
-4.84021	-0.462912
-4.83688	-0.463754
-4.83355	-0.464689
-4.83022	-0.465535
-4.82689	-0.465437
-4.82356	-0.465023
-4.82023	-0.464586
-4.8169	-0.464862
-4.81357	-0.465864
-4.81024	-0.466928
-4.80691	-0.467996
-4.80358	-0.468041
-4.80025	-0.46793
-4.79692	-0.467813
-4.79359	-0.467743
-4.79026	-0.467482
-4.78693	-0.467124
-4.7836	-0.466759
-4.78027	-0.466294
-4.77694	-0.466011
-4.77361	-0.465742
-4.77028	-0.465476
-4.76695	-0.466373
-4.76362	-0.467457
-4.76029	-0.468549
-4.75696	-0.469302
-4.75363	-0.469389
-4.7503	-0.46941
-4.74697	-0.46943
-4.74364	-0.469933
-4.74031	-0.470601
-4.73698	-0.471281
-4.73365	-0.471972
-4.73032	-0.472658
-4.72699	-0.473333
-4.72366	-0.47401
-4.72033	-0.474396
-4.717	-0.473991
-4.71366	-0.473515
-4.71033	-0.473033
-4.707	-0.472927
-4.70367	-0.472879
-4.70035	-0.472832
-4.69701	-0.472655
-4.69368	-0.47203
-4.69035	-0.471394
-4.68702	-0.470764
-4.68369	-0.470214
-4.68036	-0.4695
-4.67703	-0.468765
-4.6737	-0.468006
-4.67037	-0.467376
-4.66704	-0.46708
-4.66371	-0.46682
-4.66038	-0.466649
-4.65705	-0.466513
-4.65372	-0.466374
-4.65039	-0.466234
-4.64706	-0.466181
-4.64373	-0.46619
-4.6404	-0.466207
-4.63707	-0.466328
-4.63374	-0.466491
-4.63041	-0.466529
-4.62708	-0.466549
-4.62375	-0.466724
-4.62042	-0.467487
-4.61709	-0.468326
-4.61376	-0.469167
-4.61043	-0.46985
-4.6071	-0.47042
-4.60377	-0.470988
-4.60044	-0.471617
-4.59711	-0.473699
-4.59378	-0.476143
-4.59045	-0.478602
-4.58712	-0.480223
-4.58379	-0.480337
-4.58046	-0.480243
-4.57713	-0.480148
-4.5738	-0.480267
-4.57047	-0.480481
-4.56714	-0.480705
-4.56381	-0.480879
-4.56047	-0.48081
-4.55714	-0.48071
-4.55381	-0.480611
-4.55048	-0.481326
-4.54715	-0.483101
-4.54382	-0.485025
-4.54049	-0.486861
-4.53716	-0.487613
-4.53383	-0.488094
-4.5305	-0.48856
-4.52717	-0.488808
-4.52384	-0.488543
-4.52051	-0.488204
-4.51718	-0.487865
-4.51385	-0.486871
-4.51052	-0.485784
-4.50719	-0.484697
-4.50386	-0.483877
-4.50053	-0.483513
-4.4972	-0.483206
-4.49387	-0.482898
-4.49054	-0.482966
-4.48721	-0.483632
-4.48388	-0.484391
-4.48055	-0.485182
-4.47722	-0.485776
-4.47389	-0.486203
-4.47056	-0.486606
-4.46723	-0.48655
-4.4639	-0.485519
-4.46057	-0.484324
-4.45724	-0.483129
-4.45391	-0.482697
-4.45058	-0.482661
-4.44725	-0.482673
-4.44392	-0.482952
-4.44059	-0.483425
-4.43726	-0.483686
-4.43393	-0.483898
-4.4306	-0.483538
-4.42727	-0.482511
-4.42394	-0.48137
-4.42061	-0.480229
-4.41727	-0.479823
-4.41394	-0.479763
-4.41061	-0.479744
-4.40728	-0.479253
-4.40395	-0.478268
-4.40062	-0.477282
-4.39729	-0.476311
-4.39396	-0.475751
-4.39063	-0.475502
-4.3873	-0.475307
-4.38397	-0.475145
-4.38064	-0.475175
-4.37731	-0.475316
-4.37398	-0.475472
-4.37065	-0.47544
-4.36732	-0.475072
-4.36399	-0.47463
-4.36066	-0.474185
-4.35733	-0.474205
-4.354	-0.474663
-4.35067	-0.475192
-4.34734	-0.475768
-4.34401	-0.476351
-4.34068	-0.476902
-4.33735	-0.477455
-4.33402	-0.478008
-4.33069	-0.478938
-4.32736	-0.479956
-4.32403	-0.480975
-4.3207	-0.481408
-4.31737	-0.481129
-4.31404	-0.480716
-4.31071	-0.480282
-4.30738	-0.480383
-4.30405	-0.480774
-4.30072	-0.481201
-4.29739	-0.48131
-4.29406	-0.480726
-4.29073	-0.479999
-4.2874	-0.479285
-4.28407	-0.478653
-4.28073	-0.478043
-4.2774	-0.477435
-4.27407	-0.476905
-4.27074	-0.476826
-4.26741	-0.476856
-4.26408	-0.476886
-4.26075	-0.476676
-4.25742	-0.475995
-4.25409	-0.475213
-4.25076	-0.474332
-4.24743	-0.473802
-4.2441	-0.473361
-4.24077	-0.472922
-4.23744	-0.472946
-4.23411	-0.473886
-4.23078	-0.475038
-4.22745	-0.476194
-4.22412	-0.476488
-4.22079	-0.47616
-4.21746	-0.475727
-4.21413	-0.475523
-4.2108	-0.475851
-4.20747	-0.476306
-4.20414	-0.476759
-4.20081	-0.477153
-4.19748	-0.477218
-4.19415	-0.4772
-4.19082	-0.477007
-4.18749	-0.476299
-4.18416	-0.47548
-4.18083	-0.474677
-4.1775	-0.474706
-4.17417	-0.476038
-4.17084	-0.47768
-4.16751	-0.479322
-4.16418	-0.479984
-4.16085	-0.480323
-4.15752	-0.48065
-4.15419	-0.480923
-4.15086	-0.480594
-4.14753	-0.480099
-4.1442	-0.479602
-4.14086	-0.478993
-4.13753	-0.477569
-4.1342	-0.475905
-4.13087	-0.474241
-4.12754	-0.473038
-4.12421	-0.472219
-4.12088	-0.471479
-4.11755	-0.470853
-4.11422	-0.470655
-4.11089	-0.470588
-4.10756	-0.470521
-4.10423	-0.470592
-4.1009	-0.470886
-4.09757	-0.47124
-4.09424	-0.471387
-4.09091	-0.470927
-4.08758	-0.470316
-4.08425	-0.469715
-4.08092	-0.469186
-4.07759	-0.468744
-4.07426	-0.468328
-4.07093	-0.467911
-4.0676	-0.467627
-4.06427	-0.467166
-4.06094	-0.466622
-4.05761	-0.466399
-4.05428	-0.467657
-4.05095	-0.469541
-4.04762	-0.471471
-4.04429	-0.473028
-4.04096	-0.474158
-4.03763	-0.475179
-4.0343	-0.476183
-4.03097	-0.476895
-4.02764	-0.477265
-4.02431	-0.477552
-4.02098	-0.477649
-4.01765	-0.477175
-4.01432	-0.476478
-4.01099	-0.475765
-4.00766	-0.475129
-4.00432	-0.474872
-4.00099	-0.474748
-3.99767	-0.474624
-3.99433	-0.474755
-3.991	-0.475073
-3.98767	-0.475426
-3.98434	-0.475789
-3.98101	-0.475939
-3.97768	-0.476007
-3.97435	-0.476075
-3.97102	-0.47573
-3.96769	-0.475091
-3.96436	-0.474406
-3.96103	-0.473821
-3.9577	-0.473744
-3.95437	-0.473856
-3.95104	-0.473968
-3.94771	-0.474131
-3.94438	-0.474287
-3.94105	-0.474433
-3.93772	-0.474578
-3.93439	-0.475561
-3.93106	-0.476967
-3.92773	-0.478408
-3.9244	-0.47946
-3.92107	-0.479452
-3.91774	-0.479093
-3.91441	-0.478734
-3.91108	-0.478327
-3.90775	-0.477949
-3.90442	-0.477591
-3.90109	-0.47734
-3.89776	-0.477609
-3.89443	-0.478083
-3.8911	-0.478561
-3.88777	-0.479332
-3.88444	-0.481064
-3.88111	-0.483153
-3.87778	-0.485136
-3.87445	-0.485779
-3.87112	-0.485506
-3.86779	-0.485075
-3.86445	-0.484789
-3.86112	-0.484857
-3.85779	-0.485043
-3.85446	-0.48523
-3.85114	-0.48497
-3.8478	-0.484475
-3.84447	-0.483964
-3.84114	-0.483672
-3.83781	-0.483963
-3.83448	-0.484469
-3.83115	-0.484974
-3.82782	-0.485363
-3.82449	-0.485731
-3.82116	-0.486113
-3.81783	-0.486494
-3.8145	-0.485907
-3.81117	-0.484599
-3.80784	-0.483159
-3.80451	-0.481581
-3.80118	-0.479568
-3.79785	-0.477385
-3.79452	-0.475198
-3.79119	-0.474035
-3.78786	-0.473848
-3.78453	-0.473893
-3.7812	-0.473933
-3.77787	-0.473865
-3.77454	-0.473731
-3.77121	-0.473589
-3.76788	-0.473396
-3.76455	-0.473012
-3.76122	-0.472545
-3.75789	-0.472074
-3.75456	-0.47198
-3.75123	-0.4724
-3.7479	-0.472981
-3.74457	-0.473474
-3.74124	-0.473272
-3.73791	-0.472632
-3.73458	-0.471934
-3.73125	-0.47218
-3.72792	-0.473509
-3.72459	-0.475139
-3.72126	-0.476655
-3.71793	-0.47765
-3.7146	-0.47841
-3.71127	-0.479164
-3.70793	-0.479758
-3.7046	-0.480179
-3.70127	-0.480554
-3.69794	-0.480923
-3.69461	-0.481225
-3.69128	-0.481304
-3.68795	-0.48128
-3.68462	-0.481256
-3.68129	-0.481308
-3.67796	-0.481375
-3.67463	-0.481427
-3.6713	-0.481241
-3.66797	-0.481114
-3.66464	-0.481088
-3.66131	-0.481062
-3.65798	-0.481878
-3.65465	-0.483421
-3.65132	-0.485113
-3.64799	-0.486671
-3.64466	-0.487142
-3.64133	-0.487073
-3.638	-0.487002
-3.63467	-0.48689
-3.63134	-0.486691
-3.62801	-0.486457
-3.62468	-0.486219
-3.62135	-0.485884
-3.61802	-0.485485
-3.61469	-0.485079
-3.61136	-0.484789
-3.60803	-0.484387
-3.6047	-0.483889
-3.60137	-0.48339
-3.59804	-0.48309
-3.59471	-0.483021
-3.59138	-0.48302
-3.58805	-0.482931
-3.58472	-0.4825
-3.58139	-0.481921
-3.57805	-0.481356
-3.57472	-0.480391
-3.57139	-0.478945
-3.56806	-0.477356
-3.56473	-0.475842
-3.5614	-0.47537
-3.55807	-0.475565
-3.55474	-0.475809
-3.55141	-0.475945
-3.54808	-0.47578
-3.54475	-0.475479
-3.54142	-0.475177
-3.53809	-0.475095
-3.53476	-0.475179
-3.53143	-0.475286
-3.5281	-0.475583
-3.52477	-0.476877
-3.52144	-0.478712
-3.51811	-0.480545
-3.51478	-0.481701
-3.51145	-0.48206
-3.50812	-0.482186
-3.50479	-0.482321
-3.50146	-0.482425
-3.49813	-0.482484
-3.4948	-0.482529
-3.49147	-0.482458
-3.48814	-0.48225
-3.48481	-0.482005
-3.48148	-0.481759
-3.47815	-0.481257
-3.47482	-0.480518
-3.47149	-0.479733
-3.46816	-0.479247
-3.46483	-0.479466
-3.4615	-0.480014
-3.45817	-0.480561
-3.45484	-0.480995
-3.45151	-0.481337
-3.44818	-0.481666
-3.44485	-0.481758
-3.44152	-0.481033
-3.43818	-0.479884
-3.43486	-0.478733
-3.43153	-0.478482
-3.4282	-0.479235
-3.42487	-0.480286
-3.42153	-0.48128
-3.4182	-0.481642
-3.41487	-0.481602
-3.41154	-0.481561
-3.40821	-0.481895
-3.40488	-0.482782
-3.40155	-0.483867
-3.39822	-0.484949
-3.39489	-0.485443
-3.39156	-0.485494
-3.38823	-0.48552
-3.3849	-0.48542
-3.38157	-0.485208
-3.37824	-0.484982
-3.37491	-0.484757
-3.37158	-0.48468
-3.36825	-0.484905
-3.36492	-0.485273
-3.36159	-0.485705
-3.35826	-0.486073
-3.35493	-0.48633
-3.3516	-0.486564
-3.34827	-0.486632
-3.34494	-0.486635
-3.34161	-0.486686
-3.33828	-0.486781
-3.33495	-0.487345
-3.33162	-0.488232
-3.32829	-0.489121
-3.32496	-0.489746
-3.32163	-0.489972
-3.3183	-0.490043
-3.31497	-0.490113
-3.31164	-0.490731
-3.30831	-0.491816
-3.30498	-0.492927
-3.30165	-0.493983
-3.29832	-0.494749
-3.29499	-0.495318
-3.29165	-0.495887
-3.28832	-0.49607
-3.28499	-0.49563
-3.28166	-0.494939
-3.27833	-0.494267
-3.275	-0.494035
-3.27167	-0.49416
-3.26834	-0.494307
-3.26501	-0.494267
-3.26168	-0.493835
-3.25835	-0.493206
-3.25502	-0.492577
-3.25169	-0.491514
-3.24836	-0.489868
-3.24503	-0.488037
-3.2417	-0.486356
-3.23837	-0.485883
-3.23504	-0.486303
-3.23171	-0.486722
-3.22838	-0.487014
-3.22505	-0.487111
-3.22172	-0.487135
-3.21839	-0.4872
-3.21506	-0.487486
-3.21173	-0.487937
-3.2084	-0.488397
-3.20507	-0.48892
-3.20174	-0.489144
-3.19841	-0.489058
-3.19508	-0.488955
-3.19175	-0.489215
-3.18842	-0.490348
-3.18509	-0.491954
-3.18176	-0.493552
-3.17843	-0.494565
-3.1751	-0.495088
-3.17177	-0.495612
-3.16844	-0.496479
-3.16511	-0.497596
-3.16178	-0.498667
-3.15845	-0.499632
-3.15511	-0.499382
-3.15178	-0.498019
-3.14845	-0.496578
-3.14513	-0.495263
-3.14179	-0.49439
-3.13846	-0.493816
-3.13513	-0.493242
-3.1318	-0.492682
-3.12847	-0.492252
-3.12514	-0.491928
-3.12181	-0.491721
-3.11848	-0.491993
-3.11515	-0.492545
-3.11182	-0.493049
-3.10849	-0.493025
-3.10516	-0.492026
-3.10183	-0.490545
-3.0985	-0.489098
-3.09517	-0.488239
-3.09184	-0.48782
-3.08851	-0.487311
-3.08518	-0.486863
-3.08185	-0.486847
-3.07852	-0.487228
-3.07519	-0.487648
-3.07186	-0.488235
-3.06853	-0.489144
-3.0652	-0.490204
-3.06187	-0.491219
-3.05854	-0.492141
-3.05521	-0.493161
-3.05188	-0.494326
-3.04855	-0.495362
-3.04522	-0.49569
-3.04189	-0.495461
-3.03856	-0.495232
-3.03523	-0.494993
-3.0319	-0.494638
-3.02857	-0.494178
-3.02524	-0.493719
-3.02191	-0.492695
-3.01858	-0.491125
-3.01525	-0.489549
-3.01192	-0.48843
-3.00859	-0.488658
-3.00526	-0.489752
-3.00192	-0.490837
-2.99859	-0.491499
-2.99526	-0.491619
-2.99193	-0.49162
-2.9886	-0.491608
-2.98527	-0.491429
-2.98194	-0.491088
-2.97861	-0.490738
-2.97528	-0.490325
-2.97195	-0.490062
-2.96862	-0.490014
-2.96529	-0.48999
-2.96196	-0.490071
-2.95863	-0.490086
-2.9553	-0.489943
-2.95197	-0.489883
-2.94864	-0.489953
-2.94531	-0.490071
-2.94198	-0.49019
-2.93865	-0.490756
-2.93532	-0.491775
-2.93199	-0.492738
-2.92866	-0.4933
-2.92533	-0.49306
-2.922	-0.4925
-2.91867	-0.492018
-2.91534	-0.491822
-2.91201	-0.49192
-2.90868	-0.491992
-2.90535	-0.492063
-2.90202	-0.492149
-2.89869	-0.492173
-2.89536	-0.492114
-2.89203	-0.491942
-2.8887	-0.491197
-2.88537	-0.489907
-2.88204	-0.488586
-2.87871	-0.487659
-2.87538	-0.487511
-2.87204	-0.487738
-2.86871	-0.487982
-2.86538	-0.488461
-2.86205	-0.489264
-2.85872	-0.49015
-2.85539	-0.491095
-2.85206	-0.492183
-2.84873	-0.49335
-2.8454	-0.494516
-2.84207	-0.49522
-2.83874	-0.495282
-2.83541	-0.495191
-2.83208	-0.495105
-2.82875	-0.495528
-2.82542	-0.496606
-2.82209	-0.49774
-2.81876	-0.498831
-2.81543	-0.499566
-2.8121	-0.499936
-2.80877	-0.500307
-2.80544	-0.50096
-2.80211	-0.502118
-2.79878	-0.503481
-2.79545	-0.504787
-2.79212	-0.505428
-2.78879	-0.505369
-2.78546	-0.50531
-2.78213	-0.504936
-2.7788	-0.503887
-2.77547	-0.502486
-2.77214	-0.501084
-2.76881	-0.499489
-2.76548	-0.497644
-2.76215	-0.495787
-2.75882	-0.494159
-2.75549	-0.493384
-2.75216	-0.493317
-2.74883	-0.49325
-2.7455	-0.492772
-2.74217	-0.491735
-2.73884	-0.490635
-2.73551	-0.489636
-2.73218	-0.489118
-2.72885	-0.489075
-2.72552	-0.489032
-2.72219	-0.488849
-2.71885	-0.488494
-2.71552	-0.488162
-2.71219	-0.487829
-2.70886	-0.487752
-2.70553	-0.48794
-2.7022	-0.488032
-2.69887	-0.488332
-2.69554	-0.48922
-2.69221	-0.490518
-2.68888	-0.491817
-2.68555	-0.493349
-2.68222	-0.495382
-2.67889	-0.497679
-2.67556	-0.49984
-2.67223	-0.501188
-2.6689	-0.501585
-2.66557	-0.501818
-2.66224	-0.502056
-2.65891	-0.502301
-2.65558	-0.502546
-2.65225	-0.502789
-2.64892	-0.503049
-2.64559	-0.503498
-2.64226	-0.504187
-2.63893	-0.504851
-2.6356	-0.505204
-2.63227	-0.505062
-2.62894	-0.504773
-2.62561	-0.504609
-2.62228	-0.50476
-2.61895	-0.50511
-2.61562	-0.505454
-2.61229	-0.505605
-2.60896	-0.505306
-2.60563	-0.504759
-2.6023	-0.504152
-2.59897	-0.503536
-2.59564	-0.503082
-2.59231	-0.502674
-2.58898	-0.502382
-2.58564	-0.50239
-2.58231	-0.502585
-2.57898	-0.502779
-2.57565	-0.502873
-2.57232	-0.502769
-2.56899	-0.502597
-2.56566	-0.502407
-2.56233	-0.502228
-2.559	-0.502122
-2.55567	-0.502033
-2.55234	-0.502228
-2.54901	-0.503186
-2.54568	-0.504634
-2.54235	-0.506085
-2.53902	-0.506891
-2.53569	-0.506637
-2.53236	-0.506334
-2.52903	-0.50602
-2.5257	-0.505621
-2.52237	-0.505118
-2.51904	-0.504618
-2.51571	-0.503979
-2.51238	-0.503105
-2.50905	-0.502247
-2.50572	-0.501428
-2.50239	-0.500777
-2.49906	-0.500293
-2.49573	-0.499808
-2.4924	-0.499304
-2.48907	-0.498709
-2.48574	-0.498019
-2.48241	-0.49733
-2.47908	-0.496766
-2.47575	-0.496461
-2.47242	-0.496232
-2.46909	-0.495738
-2.46576	-0.49431
-2.46243	-0.492044
-2.4591	-0.489751
-2.45577	-0.488049
-2.45244	-0.487473
-2.44911	-0.487017
-2.44577	-0.486651
-2.44245	-0.486617
-2.43912	-0.48689
-2.43579	-0.487164
-2.43245	-0.487421
-2.42912	-0.487828
-2.42579	-0.488551
-2.42246	-0.489229
-2.41913	-0.489576
-2.4158	-0.489427
-2.41247	-0.489171
-2.40914	-0.489012
-2.40581	-0.489024
-2.40248	-0.489029
-2.39915	-0.489034
-2.39582	-0.488914
-2.39249	-0.488645
-2.38916	-0.488538
-2.38583	-0.488525
-2.3825	-0.488848
-2.37917	-0.48946
-2.37584	-0.49006
-2.37251	-0.490599
-2.36918	-0.490856
-2.36585	-0.490802
-2.36252	-0.490747
-2.35919	-0.490874
-2.35586	-0.49148
-2.35253	-0.492376
-2.3492	-0.493184
-2.34587	-0.493365
-2.34254	-0.492572
-2.33921	-0.491653
-2.33588	-0.490868
-2.33255	-0.490401
-2.32922	-0.490044
-2.32589	-0.489703
-2.32256	-0.489692
-2.31923	-0.490357
-2.3159	-0.491231
-2.31257	-0.491949
-2.30924	-0.492431
-2.30591	-0.493024
-2.30258	-0.493613
-2.29924	-0.494013
-2.29591	-0.493753
-2.29258	-0.49297
-2.28925	-0.492201
-2.28592	-0.491972
-2.28259	-0.492845
-2.27926	-0.493809
-2.27593	-0.49464
-2.2726	-0.495069
-2.26927	-0.495241
-2.26594	-0.495415
-2.26261	-0.495712
-2.25928	-0.49622
-2.25595	-0.496643
-2.25262	-0.497063
-2.24929	-0.497754
-2.24596	-0.49907
-2.24263	-0.500419
-2.2393	-0.501631
-2.23597	-0.502567
-2.23264	-0.50354
-2.22931	-0.504503
-2.22598	-0.505074
-2.22265	-0.504788
-2.21932	-0.504399
-2.21599	-0.504342
-2.21266	-0.50531
-2.20933	-0.506922
-2.206	-0.508532
-2.20267	-0.509401
-2.19934	-0.508553
-2.19601	-0.507482
-2.19268	-0.50636
-2.18935	-0.505061
-2.18602	-0.503553
-2.18269	-0.502046
-2.17936	-0.500928
-2.17603	-0.500991
-2.1727	-0.50163
-2.16937	-0.502259
-2.16603	-0.502532
-2.1627	-0.502019
-2.15937	-0.501474
-2.15605	-0.500902
-2.15271	-0.500161
-2.14938	-0.499179
-2.14605	-0.498202
-2.14272	-0.497525
-2.13939	-0.497622
-2.13606	-0.497844
-2.13273	-0.498039
-2.1294	-0.498127
-2.12607	-0.498117
-2.12274	-0.498108
-2.11941	-0.498432
-2.11608	-0.499643
-2.11275	-0.501004
-2.10942	-0.502384
-2.10609	-0.503709
-2.10276	-0.504772
-2.09943	-0.505835
-2.0961	-0.506757
-2.09277	-0.507325
-2.08944	-0.507855
-2.08611	-0.508403
-2.08278	-0.509079
-2.07945	-0.510016
-2.07612	-0.510958
-2.07279	-0.511873
-2.06946	-0.512686
-2.06613	-0.513415
-2.0628	-0.514144
-2.05947	-0.514632
-2.05614	-0.514416
-2.05281	-0.514008
-2.04948	-0.513628
-2.04615	-0.513404
-2.04282	-0.513397
-2.03949	-0.51339
-2.03616	-0.513248
-2.03283	-0.512678
-2.0295	-0.511982
-2.02617	-0.511295
-2.02284	-0.510812
-2.01951	-0.510827
-2.01618	-0.510843
-2.01284	-0.510771
-2.00951	-0.510395
-2.00618	-0.509853
-2.00285	-0.509313
-1.99952	-0.508819
-1.99619	-0.508504
-1.99286	-0.508332
-1.98953	-0.508169
-1.9862	-0.508085
-1.98287	-0.508161
-1.97954	-0.508243
-1.97621	-0.508369
-1.97288	-0.508579
-1.96955	-0.508658
-1.96622	-0.50871
-1.96289	-0.508631
-1.95956	-0.508395
-1.95623	-0.508176
-1.9529	-0.508089
-1.94957	-0.508418
-1.94624	-0.508843
-1.94291	-0.509267
-1.93958	-0.509649
-1.93625	-0.509851
-1.93292	-0.509868
-1.92959	-0.509854
-1.92626	-0.509748
-1.92293	-0.509657
-1.9196	-0.50961
-1.91627	-0.509511
-1.91294	-0.509244
-1.90961	-0.508974
-1.90628	-0.508705
-1.90295	-0.508351
-1.89962	-0.507692
-1.89629	-0.50689
-1.89296	-0.506151
-1.88963	-0.505839
-1.8863	-0.506263
-1.88297	-0.506782
-1.87963	-0.507255
-1.8763	-0.507357
-1.87298	-0.506702
-1.86965	-0.506045
-1.86631	-0.505432
-1.86298	-0.505027
-1.85965	-0.504808
-1.85632	-0.504612
-1.85299	-0.504745
-1.84966	-0.505815
-1.84633	-0.50706
-1.843	-0.508175
-1.83967	-0.508572
-1.83634	-0.508066
-1.83301	-0.507542
-1.82968	-0.506938
-1.82635	-0.506293
-1.82302	-0.505691
-1.81969	-0.505141
-1.81636	-0.50486
-1.81303	-0.504829
-1.8097	-0.504798
-1.80637	-0.504715
-1.80304	-0.504416
-1.79971	-0.504082
-1.79638	-0.503735
-1.79305	-0.503394
-1.78972	-0.503272
-1.78639	-0.50315
-1.78306	-0.503131
-1.77973	-0.503534
-1.7764	-0.504089
-1.77307	-0.504589
-1.76974	-0.504412
-1.76641	-0.502382
-1.76308	-0.500145
-1.75975	-0.498001
-1.75642	-0.496463
-1.75309	-0.495838
-1.74976	-0.495237
-1.74643	-0.494841
-1.7431	-0.494884
-1.73977	-0.49489
-1.73643	-0.494896
-1.7331	-0.494889
-1.72977	-0.49482
-1.72644	-0.49475
-1.72311	-0.494636
-1.71978	-0.494329
-1.71645	-0.493964
-1.71312	-0.493632
-1.70979	-0.493542
-1.70646	-0.493981
-1.70313	-0.494419
-1.6998	-0.49478
-1.69647	-0.494732
-1.69314	-0.494448
-1.68981	-0.494217
-1.68648	-0.494524
-1.68315	-0.49617
-1.67982	-0.497815
-1.67649	-0.49943
-1.67316	-0.50089
-1.66983	-0.502286
-1.6665	-0.503654
-1.66317	-0.504726
-1.65984	-0.505031
-1.65651	-0.505343
-1.65318	-0.505628
-1.64985	-0.50576
-1.64652	-0.505771
-1.64319	-0.505781
-1.63986	-0.50575
-1.63653	-0.505504
-1.6332	-0.50523
-1.62987	-0.505082
-1.62654	-0.505712
-1.62321	-0.507112
-1.61988	-0.50851
-1.61655	-0.509686
-1.61322	-0.509704
-1.60989	-0.50938
-1.60656	-0.509072
-1.60323	-0.508849
-1.5999	-0.508805
-1.59657	-0.508761
-1.59323	-0.508699
-1.5899	-0.508515
-1.58658	-0.508187
-1.58324	-0.50787
-1.57991	-0.507775
-1.57658	-0.508556
-1.57325	-0.509333
-1.56992	-0.510092
-1.56659	-0.510736
-1.56326	-0.511238
-1.55993	-0.51174
-1.5566	-0.512236
-1.55327	-0.512702
-1.54994	-0.513175
-1.54661	-0.513506
-1.54328	-0.512839
-1.53995	-0.511066
-1.53662	-0.509296
-1.53329	-0.507762
-1.52996	-0.507645
-1.52663	-0.507938
-1.5233	-0.508208
-1.51997	-0.50827
-1.51664	-0.507845
-1.51331	-0.50742
-1.50998	-0.506997
-1.50665	-0.506594
-1.50332	-0.506277
-1.49999	-0.505958
-1.49666	-0.505556
-1.49333	-0.504913
-1.49	-0.504375
-1.48667	-0.503903
-1.48334	-0.503942
-1.48001	-0.50462
-1.47668	-0.505299
-1.47335	-0.505937
-1.47002	-0.506321
-1.46669	-0.506648
-1.46336	-0.506993
-1.46003	-0.507409
-1.4567	-0.507532
-1.45337	-0.507655
-1.45003	-0.507732
-1.4467	-0.507515
-1.44337	-0.507293
-1.44004	-0.507076
-1.43671	-0.50692
-1.43338	-0.506978
-1.43005	-0.507062
-1.42672	-0.50716
-1.42339	-0.507375
-1.42006	-0.507612
-1.41673	-0.507849
-1.4134	-0.50806
-1.41007	-0.508089
-1.40674	-0.508244
-1.40341	-0.508368
-1.40008	-0.508133
-1.39675	-0.506955
-1.39342	-0.505738
-1.39009	-0.504551
-1.38676	-0.5038
-1.38343	-0.503001
-1.3801	-0.502212
-1.37677	-0.501685
-1.37344	-0.502794
-1.37011	-0.504217
-1.36678	-0.505605
-1.36345	-0.506579
-1.36012	-0.506647
-1.35679	-0.506715
-1.35346	-0.506822
-1.35013	-0.507255
-1.3468	-0.507827
-1.34347	-0.508399
-1.34014	-0.508969
-1.33681	-0.509529
-1.33348	-0.510089
-1.33015	-0.510592
-1.32682	-0.510485
-1.32349	-0.50988
-1.32016	-0.509274
-1.31682	-0.508718
-1.3135	-0.508659
-1.31017	-0.508659
-1.30683	-0.508731
-1.3035	-0.509527
-1.30017	-0.510796
-1.29684	-0.512064
-1.29351	-0.513177
-1.29018	-0.512842
-1.28685	-0.512123
-1.28352	-0.511402
-1.28019	-0.510871
-1.27686	-0.510961
-1.27353	-0.511052
-1.2702	-0.511147
-1.26687	-0.51129
-1.26354	-0.511375
-1.26021	-0.511458
-1.25688	-0.511539
-1.25355	-0.511665
-1.25022	-0.511791
-1.24689	-0.511934
-1.24356	-0.512268
-1.24023	-0.512823
-1.2369	-0.513369
-1.23357	-0.51378
-1.23024	-0.513707
-1.22691	-0.513634
-1.22358	-0.513502
-1.22025	-0.512575
-1.21692	-0.511258
-1.21359	-0.509946
-1.21026	-0.508813
-1.20693	-0.50925
-1.2036	-0.509772
-1.20027	-0.510284
-1.19694	-0.510693
-1.19361	-0.511043
-1.19028	-0.511392
-1.18695	-0.511667
-1.18362	-0.511031
-1.18029	-0.510148
-1.17696	-0.50926
-1.17362	-0.508441
-1.1703	-0.507733
-1.16697	-0.507024
-1.16363	-0.50635
-1.1603	-0.506209
-1.15697	-0.5062
-1.15364	-0.506199
-1.15031	-0.506368
-1.14698	-0.507237
-1.14365	-0.508111
-1.14032	-0.508987
-1.13699	-0.509889
-1.13366	-0.510664
-1.13033	-0.511437
-1.127	-0.512087
-1.12367	-0.511597
-1.12034	-0.511091
-1.11701	-0.510585
-1.11368	-0.510045
-1.11035	-0.509355
-1.10702	-0.508666
-1.10369	-0.50796
-1.10036	-0.50685
-1.09703	-0.505606
-1.0937	-0.504384
-1.09037	-0.503769
-1.08704	-0.504794
-1.08371	-0.505819
-1.08038	-0.506808
-1.07705	-0.507011
-1.07372	-0.506734
-1.07039	-0.506457
-1.06706	-0.506142
-1.06373	-0.505691
-1.0604	-0.505244
-1.05707	-0.504803
-1.05374	-0.504611
-1.05041	-0.504807
-1.04708	-0.505002
-1.04375	-0.505182
-1.04042	-0.504845
-1.03709	-0.504421
-1.03375	-0.504006
-1.03042	-0.503854
-1.0271	-0.504365
-1.02377	-0.504877
-1.02043	-0.505409
-1.0171	-0.506686
-1.01377	-0.508221
-1.01044	-0.509749
-1.00711	-0.510665
-1.00378	-0.509329
-1.00045	-0.507968
-0.997123	-0.506617
-0.993793	-0.505844
-0.990462	-0.505863
-0.987132	-0.505882
-0.983802	-0.505896
-0.980472	-0.505609
-0.977141	-0.505206
-0.973811	-0.5048
-0.970481	-0.504242
-0.967151	-0.503365
-0.96382	-0.502504
-0.96049	-0.501626
-0.95716	-0.501521
-0.95383	-0.502348
-0.9505	-0.503177
-0.947169	-0.503944
-0.943839	-0.504
-0.940509	-0.503894
-0.937179	-0.503789
-0.933848	-0.503826
-0.930518	-0.504116
-0.927188	-0.504407
-0.923858	-0.504705
-0.920527	-0.5056
-0.917197	-0.506601
-0.913867	-0.507601
-0.910537	-0.508415
-0.907207	-0.50888
-0.903876	-0.509346
-0.900546	-0.50981
-0.897216	-0.510498
-0.893886	-0.511182
-0.890555	-0.511867
-0.887225	-0.512552
-0.883895	-0.513058
-0.880565	-0.51333
-0.877234	-0.513603
-0.873904	-0.513667
-0.870574	-0.513063
-0.867244	-0.512545
-0.863914	-0.512028
-0.860583	-0.511778
-0.857253	-0.5107
-0.853923	-0.5096
-0.850593	-0.508465
-0.847262	-0.507788
-0.843932	-0.507402
-0.840602	-0.507021
-0.837272	-0.506551
-0.833941	-0.506141
-0.830611	-0.505732
-0.827281	-0.505321
-0.823951	-0.504879
-0.820621	-0.50443
-0.81729	-0.503982
-0.81396	-0.503573
-0.81063	-0.502758
-0.8073	-0.501937
-0.803969	-0.501134
-0.800639	-0.500886
-0.797309	-0.501125
-0.793979	-0.501379
-0.790648	-0.501633
-0.787318	-0.501805
-0.783988	-0.501889
-0.780658	-0.50197
-0.777328	-0.502511
-0.773997	-0.504869
-0.770667	-0.507278
-0.767336	-0.509687
-0.764006	-0.510523
-0.760676	-0.510801
-0.757346	-0.511066
-0.754015	-0.511413
-0.750685	-0.511881
-0.747355	-0.512362
-0.744025	-0.512842
-0.740695	-0.512728
-0.737364	-0.512267
-0.734034	-0.511792
-0.730704	-0.51137
-0.727374	-0.511757
-0.724043	-0.512178
-0.720713	-0.512598
-0.717383	-0.512915
-0.714053	-0.513116
-0.710722	-0.513311
-0.707392	-0.513453
-0.704062	-0.512481
-0.700732	-0.511455
-0.697402	-0.510448
-0.694071	-0.509414
-0.690741	-0.508574
-0.687411	-0.507747
-0.684081	-0.506918
-0.68075	-0.506756
-0.67742	-0.506587
-0.67409	-0.506414
-0.67076	-0.506155
-0.667429	-0.505963
-0.664099	-0.505885
-0.660769	-0.505815
-0.657439	-0.506332
-0.654109	-0.507796
-0.650778	-0.50935
-0.647448	-0.510853
-0.644118	-0.511618
-0.640788	-0.511718
-0.637457	-0.511766
-0.634127	-0.511628
-0.630797	-0.511026
-0.627467	-0.510172
-0.624136	-0.509354
-0.620806	-0.509542
-0.617476	-0.510295
-0.614146	-0.511143
-0.610816	-0.511667
-0.607485	-0.511056
-0.604155	-0.510122
-0.600825	-0.509171
-0.597495	-0.508445
-0.594164	-0.508312
-0.590834	-0.508321
-0.587504	-0.508338
-0.584174	-0.507905
-0.580843	-0.506937
-0.577513	-0.50592
-0.574183	-0.504907
-0.570853	-0.503656
-0.567523	-0.50254
-0.564192	-0.501441
-0.560862	-0.500769
-0.557532	-0.501021
-0.554202	-0.501352
-0.550871	-0.501684
-0.547541	-0.502522
-0.544211	-0.503843
-0.540881	-0.505207
-0.53755	-0.506546
-0.53422	-0.506638
-0.53089	-0.506541
-0.52756	-0.506438
-0.52423	-0.506426
-0.520899	-0.506593
-0.517569	-0.506778
-0.514239	-0.506963
-0.510909	-0.507275
-0.507578	-0.507785
-0.504248	-0.508312
-0.500918	-0.508967
-0.497588	-0.510186
-0.494257	-0.51146
-0.490927	-0.512733
-0.487597	-0.513771
-0.484267	-0.514745
-0.480937	-0.515726
-0.477606	-0.516699
-0.474276	-0.516927
-0.470946	-0.516941
-0.467616	-0.516939
-0.464285	-0.516698
-0.460955	-0.51586
-0.457625	-0.514953
-0.454295	-0.514047
-0.450964	-0.514121
-0.447634	-0.514413
-0.444304	-0.514717
-0.440974	-0.515057
-0.437644	-0.51602
-0.434313	-0.517053
-0.430983	-0.518072
-0.427652	-0.51864
-0.424322	-0.518828
-0.420992	-0.518972
-0.417662	-0.519116
-0.414331	-0.518462
-0.411001	-0.517491
-0.407671	-0.516492
-0.404341	-0.515405
-0.401011	-0.514221
-0.39768	-0.513038
-0.39435	-0.51185
-0.39102	-0.511583
-0.38769	-0.51193
-0.384359	-0.512345
-0.381029	-0.512822
-0.377699	-0.512876
-0.374369	-0.512828
-0.371038	-0.512773
-0.367708	-0.512525
-0.364378	-0.512133
-0.361048	-0.511722
-0.357718	-0.51131
-0.354387	-0.510933
-0.351057	-0.5108
-0.347727	-0.510709
-0.344397	-0.510647
-0.341066	-0.510283
-0.337736	-0.509869
-0.334406	-0.509456
-0.331076	-0.509376
-0.327745	-0.509028
-0.324415	-0.508631
-0.321085	-0.508224
-0.317755	-0.509159
-0.314425	-0.510699
-0.311094	-0.512303
-0.307764	-0.513375
-0.304434	-0.513559
-0.301104	-0.513599
-0.297773	-0.513638
-0.294443	-0.514603
-0.291113	-0.515956
-0.287783	-0.517343
-0.284452	-0.51874
-0.281122	-0.519806
-0.277792	-0.520724
-0.274462	-0.521626
-0.271132	-0.522
-0.267801	-0.522089
-0.264471	-0.522145
-0.261141	-0.522219
-0.257811	-0.52238
-0.25448	-0.522295
-0.25115	-0.522158
-0.24782	-0.522296
-0.24449	-0.523625
-0.241159	-0.525293
-0.237829	-0.526981
-0.234499	-0.527094
-0.231169	-0.526156
-0.227839	-0.525069
-0.224508	-0.524093
-0.221178	-0.523534
-0.217848	-0.523035
-0.214518	-0.522542
-0.211187	-0.521874
-0.207857	-0.521004
-0.204527	-0.520099
-0.201197	-0.519193
-0.197866	-0.518551
-0.194536	-0.517959
-0.191206	-0.517365
-0.187876	-0.516742
-0.184546	-0.515717
-0.181215	-0.514608
-0.177885	-0.513499
-0.174555	-0.512731
-0.171225	-0.512415
-0.167894	-0.512179
-0.164564	-0.511943
-0.161234	-0.510994
-0.157904	-0.509745
-0.154573	-0.50846
-0.151243	-0.507285
-0.147913	-0.506416
-0.144583	-0.505614
-0.141253	-0.504813
-0.137922	-0.504304
-0.134592	-0.503907
-0.131262	-0.503519
-0.127932	-0.503114
-0.124601	-0.502605
-0.121271	-0.502075
-0.117941	-0.501544
-0.114611	-0.501185
-0.11128	-0.501036
-0.10795	-0.500928
-0.10462	-0.500819
-0.10129	-0.501462
-0.09796	-0.502371
-0.094629	-0.5033
-0.091299	-0.504097
-0.087968	-0.504448
-0.084638	-0.504693
-0.081308	-0.504939
-0.077978	-0.50503
-0.074647	-0.504933
-0.071317	-0.504799
-0.067987	-0.504719
-0.064657	-0.505028
-0.061327	-0.505429
-0.057996	-0.505829
-0.054666	-0.506006
-0.051336	-0.506129
-0.048006	-0.506253
-0.044675	-0.506393
-0.041345	-0.506841
-0.038015	-0.507412
-0.034685	-0.507992
-0.031354	-0.508213
-0.028024	-0.507765
-0.024694	-0.507162
-0.021364	-0.50656
-0.018034	-0.105655
-0.014703	0.000551
-0.011373	0.000803
-0.008043	0.001211
-0.004713	0.001958
-0.001382	0.00275
0.001948	0.003866
0.005278	0.005154
0.008608	0.006293
0.011939	0.007149
0.015269	0.007485
0.018599	0.007822
0.021929	0.008126
0.025259	0.008104
0.02859	0.00789
0.03192	0.007675
0.03525	0.00747
0.03858	0.007354
0.041911	0.007274
0.045241	0.007184
0.048571	0.006962
0.051901	0.006482
0.055232	0.005996
0.058562	0.005509
0.061892	0.005038
0.065222	0.00462
0.068552	0.004209
0.071883	0.003909
0.075213	0.003993
0.078543	0.004076
0.081873	0.004036
0.085204	0.002486
0.088534	0.000442
0.091864	-0.001582
0.095194	-0.003278
0.098525	-0.003369
0.101855	-0.003461
0.105185	-0.003535
0.108515	-0.00338
0.111845	-0.003112
0.115176	-0.002845
0.118506	-0.002507
0.121836	-0.001092
0.125166	0.000552
0.128497	0.002156
0.131827	0.003112
0.135157	0.002725
0.138487	0.002336
0.141818	0.002012
0.145148	0.002532
0.148478	0.003325
0.151808	0.004095
0.155138	0.004468
0.158469	0.003597
0.161799	0.002731
0.165129	0.001917
0.168459	0.002278
0.17179	0.003192
0.17512	0.004104
0.17845	0.00492
0.18178	0.004806
0.185111	0.004677
0.188441	0.004544
0.191771	0.004336
0.195101	0.004016
0.198431	0.003697
0.201762	0.003369
0.205092	0.002899
0.208422	0.002456
0.211752	0.002031
0.215083	0.001883
0.218413	0.002021
0.221743	0.00216
0.225073	0.002301
0.228404	0.002539
0.231734	0.003012
0.235064	0.003485
0.238394	0.003952
0.241724	0.004268
0.245055	0.004455
0.248385	0.004625
0.251715	0.004409
0.255046	0.003729
0.258376	0.003049
0.261706	0.0024
0.265037	0.002388
0.268367	0.003077
0.271697	0.003785
0.275027	0.004661
0.278358	0.0045
0.281688	0.004022
0.285018	0.003526
0.288348	0.002426
0.291678	0.001563
0.295009	0.000699
0.298339	-5.6e-05
0.301669	-0.000189
0.304999	-0.000405
0.30833	-0.000628
0.31166	-0.001095
0.31499	-0.002537
0.31832	-0.004006
0.321651	-0.005435
0.324981	-0.005978
0.328311	-0.005931
0.331641	-0.005883
0.334971	-0.005822
0.338302	-0.005585
0.341632	-0.005348
0.344962	-0.005116
0.348292	-0.005216
0.351623	-0.005667
0.354953	-0.006119
0.358283	-0.006567
0.361613	-0.006285
0.364944	-0.005923
0.368274	-0.005562
0.371604	-0.005373
0.374934	-0.005599
0.378264	-0.005809
0.381595	-0.006018
0.384925	-0.006062
0.388255	-0.005964
0.391585	-0.005865
0.394916	-0.005766
0.398246	-0.004991
0.401576	-0.004131
0.404906	-0.00327
0.408237	-0.002672
0.411567	-0.001872
0.414897	-0.001073
0.418227	-0.000272
0.421557	-0.000298
0.424888	-0.001155
0.428218	-0.002
0.431548	-0.003016
0.434878	-0.003802
0.438209	-0.004515
0.441539	-0.005228
0.444869	-0.005488
0.448199	-0.005661
0.45153	-0.005833
0.45486	-0.006004
0.45819	-0.005183
0.46152	-0.004177
0.46485	-0.003168
0.468181	-0.002405
0.471511	-0.002251
0.474841	-0.002106
0.478171	-0.00196
0.481502	-0.001835
0.484832	-0.001737
0.488162	-0.001639
0.491492	-0.0016
0.494823	-0.002083
0.498153	-0.002582
0.501483	-0.003083
0.504813	-0.003226
0.508143	-0.002793
0.511474	-0.002344
0.514804	-0.001894
0.518134	-0.001219
0.521464	-0.000603
0.524795	1.2e-05
0.528125	0.000538
0.531455	0.000766
0.534785	0.000983
0.538116	0.001203
0.541446	0.000672
0.544776	1.9e-05
0.548106	-0.000639
0.551436	-0.001123
0.554767	-0.001387
0.558097	-0.001641
0.561427	-0.001895
0.564757	-0.001267
0.568088	0.000327
0.571418	0.001957
0.574748	0.00353
0.578078	0.004963
0.581409	0.006384
0.584739	0.007805
0.588069	0.009639
0.591399	0.010068
[truncated: 43,266 more rows]

## Sheet: Supplementary Figure 8a
Chrom.1
UV
ml	mAU
-6.05094	-0.337809
-6.04761	-0.362608
-6.04428	-0.361101
-6.04094	-0.359935
-6.03761	-0.357992
-6.03428	-0.35665
-6.03095	-0.355735
-6.02762	-0.354534
-6.02429	-0.353626
-6.02095	-0.352679
-6.01762	-0.351147
-6.01429	-0.34949
-6.01096	-0.349123
-6.00763	-0.351786
-6.0043	-0.358465
-6.00097	-0.36768
-5.99763	-0.377573
-5.9943	-0.387825
-5.99097	-0.397768
-5.98764	-0.406633
-5.98431	-0.409995
-5.98098	-0.411118
-5.97764	-0.416947
-5.97431	-0.424619
-5.97098	-0.432428
-5.96765	-0.439436
-5.96432	-0.445636
-5.96099	-0.450969
-5.95766	-0.452605
-5.95432	-0.456016
-5.95099	-0.463609
-5.94766	-0.470162
-5.94433	-0.475562
-5.941	-0.479176
-5.93767	-0.482659
-5.93433	-0.486419
-5.931	-0.48914
-5.92767	-0.491199
-5.92434	-0.489724
-5.92101	-0.483635
-5.91768	-0.475301
-5.91435	-0.466198
-5.91101	-0.45718
-5.90768	-0.448849
-5.90435	-0.442618
-5.90102	-0.442772
-5.89769	-0.444631
-5.89436	-0.441445
-5.89103	-0.436138
-5.88769	-0.43084
-5.88436	-0.426021
-5.88103	-0.421348
-5.8777	-0.419293
-5.87437	-0.420793
-5.87104	-0.420138
-5.8677	-0.414894
-5.86437	-0.409849
-5.86104	-0.407164
-5.85771	-0.405432
-5.85438	-0.403146
-5.85105	-0.402024
-5.84771	-0.401867
-5.84438	-0.401061
-5.84105	-0.401115
-5.83772	-0.402246
-5.83439	-0.40155
-5.83106	-0.400865
-5.82773	-0.401138
-5.82439	-0.401156
-5.82106	-0.402161
-5.81773	-0.402219
-5.8144	-0.401708
-5.81107	-0.402079
-5.80774	-0.403477
-5.80441	-0.403902
-5.80107	-0.404444
-5.79774	-0.404734
-5.79441	-0.404766
-5.79108	-0.404649
-5.78775	-0.404879
-5.78442	-0.405964
-5.78109	-0.405006
-5.77775	-0.404807
-5.77442	-0.405553
-5.77109	-0.40689
-5.76776	-0.408687
-5.76443	-0.409752
-5.7611	-0.411261
-5.75776	-0.411437
-5.75443	-0.409951
-5.7511	-0.411263
-5.74777	-0.414178
-5.74444	-0.415286
-5.74111	-0.416519
-5.73778	-0.417732
-5.73444	-0.417434
-5.73111	-0.417175
-5.72778	-0.41584
-5.72445	-0.412852
-5.72112	-0.408469
-5.71779	-0.402741
-5.71446	-0.393827
-5.71112	-0.382616
-5.70779	-0.367587
-5.70446	-0.348784
-5.70113	-0.326807
-5.6978	-0.303404
-5.69447	-0.277579
-5.69113	-0.247729
-5.6878	-0.216661
-5.68447	-0.182357
-5.68114	-0.146399
-5.67781	-0.110392
-5.67448	-0.074706
-5.67115	-0.041324
-5.66781	-0.007141
-5.66448	0.027058
-5.66115	0.05927
-5.65782	0.089128
-5.65449	0.117728
-5.65116	0.14417
-5.64782	0.168601
-5.64449	0.191939
-5.64116	0.211457
-5.63783	0.228627
-5.6345	0.241726
-5.63117	0.250989
-5.62784	0.256703
-5.6245	0.258296
-5.62117	0.255971
-5.61784	0.25009
-5.61451	0.242071
-5.61118	0.230178
-5.60785	0.214472
-5.60451	0.1974
-5.60118	0.17795
-5.59785	0.155438
-5.59452	0.131799
-5.59119	0.109465
-5.58786	0.088139
-5.58453	0.066726
-5.58119	0.04558
-5.57786	0.026057
-5.57453	0.00796
-5.5712	-0.009282
-5.56787	-0.025183
-5.56454	-0.041408
-5.5612	-0.056505
-5.55787	-0.069535
-5.55454	-0.080969
-5.55121	-0.090823
-5.54788	-0.100526
-5.54455	-0.109569
-5.54122	-0.118275
-5.53788	-0.126781
-5.53455	-0.135542
-5.53122	-0.145414
-5.52789	-0.154096
-5.52456	-0.16073
-5.52123	-0.166963
-5.5179	-0.173531
-5.51456	-0.179202
-5.51123	-0.185066
-5.5079	-0.191306
-5.50457	-0.198281
-5.50124	-0.204504
-5.49791	-0.209155
-5.49457	-0.215064
-5.49124	-0.219632
-5.48791	-0.223641
-5.48458	-0.227714
-5.48125	-0.231093
-5.47792	-0.23441
-5.47459	-0.237671
-5.47125	-0.241812
-5.46792	-0.245998
-5.46459	-0.24937
-5.46126	-0.252743
-5.45793	-0.256496
-5.4546	-0.25979
-5.45126	-0.262642
-5.44793	-0.265148
-5.4446	-0.267056
-5.44127	-0.27047
-5.43794	-0.274258
-5.43461	-0.277577
-5.43128	-0.279232
-5.42794	-0.281974
-5.42461	-0.284389
-5.42128	-0.286693
-5.41795	-0.288319
-5.41462	-0.290608
-5.41129	-0.292572
-5.40795	-0.294174
-5.40462	-0.297266
-5.40129	-0.299779
-5.39796	-0.301191
-5.39463	-0.302265
-5.3913	-0.303661
-5.38797	-0.304564
-5.38463	-0.305452
-5.3813	-0.307424
-5.37797	-0.309173
-5.37464	-0.311221
-5.37131	-0.312833
-5.36798	-0.315837
-5.36465	-0.318979
-5.36131	-0.320863
-5.35798	-0.321715
-5.35465	-0.323326
-5.35132	-0.325295
-5.34799	-0.327711
-5.34466	-0.328502
-5.34132	-0.330276
-5.33799	-0.333124
-5.33466	-0.334896
-5.33133	-0.337262
-5.328	-0.339675
-5.32467	-0.341084
-5.32134	-0.341405
-5.318	-0.342557
-5.31467	-0.345405
-5.31134	-0.347585
-5.30801	-0.34981
-5.30468	-0.351836
-5.30135	-0.352456
-5.29801	-0.35313
-5.29468	-0.354222
-5.29135	-0.355187
-5.28802	-0.356429
-5.28469	-0.35664
-5.28136	-0.356662
-5.27803	-0.357759
-5.27469	-0.360015
-5.27136	-0.361867
-5.26803	-0.363209
-5.2647	-0.365022
-5.26137	-0.366824
-5.25804	-0.366962
-5.2547	-0.368346
-5.25137	-0.370145
-5.24804	-0.370394
-5.24471	-0.370863
-5.24138	-0.37143
-5.23805	-0.373615
-5.23471	-0.37522
-5.23138	-0.376077
-5.22805	-0.377179
-5.22472	-0.37746
-5.22139	-0.378203
-5.21806	-0.380478
-5.21473	-0.381205
-5.21139	-0.381096
-5.20806	-0.381332
-5.20473	-0.381315
-5.2014	-0.381655
-5.19807	-0.382105
-5.19474	-0.382427
-5.1914	-0.382654
-5.18807	-0.383133
-5.18474	-0.383294
-5.18141	-0.382909
-5.17808	-0.382921
-5.17475	-0.383024
-5.17142	-0.382255
-5.16808	-0.382415
-5.16475	-0.384017
-5.16142	-0.384246
-5.15809	-0.385071
-5.15476	-0.386605
-5.15143	-0.387208
-5.14809	-0.388266
-5.14476	-0.389258
-5.14143	-0.390479
-5.1381	-0.391801
-5.13477	-0.392981
-5.13144	-0.39266
-5.12811	-0.394364
-5.12477	-0.394665
-5.12144	-0.394438
-5.11811	-0.395946
-5.11478	-0.396678
-5.11145	-0.397859
-5.10812	-0.397944
-5.10478	-0.398268
-5.10145	-0.398926
-5.09812	-0.400165
-5.09479	-0.401567
-5.09146	-0.402443
-5.08813	-0.403498
-5.0848	-0.404368
-5.08146	-0.403557
-5.07813	-0.403453
-5.0748	-0.403862
-5.07147	-0.402932
-5.06814	-0.402529
-5.06481	-0.402217
-5.06148	-0.402061
-5.05814	-0.403213
-5.05481	-0.403654
-5.05148	-0.404159
-5.04815	-0.40468
-5.04482	-0.405908
-5.04149	-0.407433
-5.03815	-0.408764
-5.03482	-0.408384
-5.03149	-0.407892
-5.02816	-0.408881
-5.02483	-0.410069
-5.0215	-0.410687
-5.01817	-0.411675
-5.01483	-0.41332
-5.0115	-0.414422
-5.00817	-0.415231
-5.00484	-0.415453
-5.00151	-0.415327
-4.99818	-0.416627
-4.99484	-0.418207
-4.99151	-0.419176
-4.98818	-0.420269
-4.98485	-0.42026
-4.98152	-0.420126
-4.97819	-0.419855
-4.97486	-0.419119
-4.97152	-0.418693
-4.96819	-0.418383
-4.96486	-0.41893
-4.96153	-0.418906
-4.9582	-0.418719
-4.95487	-0.418225
-4.95153	-0.418733
-4.9482	-0.420108
-4.94487	-0.420222
-4.94154	-0.420007
-4.93821	-0.419589
-4.93488	-0.418452
-4.93155	-0.417201
-4.92821	-0.417109
-4.92488	-0.418372
-4.92155	-0.419109
-4.91822	-0.419245
-4.91489	-0.418479
-4.91156	-0.418404
-4.90823	-0.418871
-4.90489	-0.418692
-4.90156	-0.419711
-4.89823	-0.420862
-4.8949	-0.421467
-4.89157	-0.422783
-4.88824	-0.423882
-4.8849	-0.425117
-4.88157	-0.42542
-4.87824	-0.425698
-4.87491	-0.426312
-4.87158	-0.426861
-4.86825	-0.427749
-4.86492	-0.42728
-4.86158	-0.427433
-4.85825	-0.42741
-4.85492	-0.427219
-4.85159	-0.428152
-4.84826	-0.428159
-4.84493	-0.427875
-4.84159	-0.427123
-4.83826	-0.426022
-4.83493	-0.425773
-4.8316	-0.425646
-4.82827	-0.425908
-4.82494	-0.424965
-4.82161	-0.425615
-4.81827	-0.426251
-4.81494	-0.425812
-4.81161	-0.426226
-4.80828	-0.424912
-4.80495	-0.424772
-4.80162	-0.4244
-4.79828	-0.422396
-4.79495	-0.421309
-4.79162	-0.420455
-4.78829	-0.418892
-4.78496	-0.417558
-4.78163	-0.416478
-4.7783	-0.416556
-4.77496	-0.416866
-4.77163	-0.416102
-4.7683	-0.416334
-4.76497	-0.41736
-4.76164	-0.418
-4.75831	-0.418093
-4.75497	-0.419012
-4.75164	-0.420037
-4.74831	-0.420723
-4.74498	-0.422135
-4.74165	-0.422055
-4.73832	-0.421301
-4.73499	-0.421198
-4.73165	-0.421051
-4.72832	-0.4209
-4.72499	-0.42135
-4.72166	-0.421279
-4.71833	-0.421469
-4.715	-0.422215
-4.71167	-0.421881
-4.70833	-0.422712
-4.705	-0.424281
-4.70167	-0.425725
-4.69834	-0.426128
-4.69501	-0.425433
-4.69168	-0.425729
-4.68834	-0.426287
-4.68501	-0.425984
-4.68168	-0.426251
-4.67835	-0.426422
-4.67502	-0.426997
-4.67169	-0.426793
-4.66836	-0.427264
-4.66502	-0.427819
-4.66169	-0.427764
-4.65836	-0.428484
-4.65503	-0.429201
-4.6517	-0.429427
-4.64837	-0.43001
-4.64504	-0.431027
-4.6417	-0.431365
-4.63837	-0.431229
-4.63504	-0.431459
-4.63171	-0.432427
-4.62838	-0.43294
-4.62505	-0.433359
-4.62172	-0.433884
-4.61838	-0.433609
-4.61505	-0.433827
-4.61172	-0.434679
-4.60839	-0.434912
-4.60506	-0.435644
-4.60173	-0.43631
-4.59839	-0.436014
-4.59506	-0.43621
-4.59173	-0.435896
-4.5884	-0.436349
-4.58507	-0.436609
-4.58174	-0.436075
-4.5784	-0.436256
-4.57507	-0.436841
-4.57174	-0.436014
-4.56841	-0.436849
-4.56508	-0.438031
-4.56175	-0.438721
-4.55842	-0.438896
-4.55508	-0.43865
-4.55175	-0.438465
-4.54842	-0.439531
-4.54509	-0.440053
-4.54176	-0.440101
-4.53843	-0.43968
-4.5351	-0.439274
-4.53176	-0.439278
-4.52843	-0.437019
-4.5251	-0.436361
-4.52177	-0.435596
-4.51844	-0.435072
-4.51511	-0.433415
-4.51177	-0.432784
-4.50844	-0.432429
-4.50511	-0.430975
-4.50178	-0.429463
-4.49845	-0.429026
-4.49512	-0.427313
-4.49179	-0.426168
-4.48845	-0.427218
-4.48512	-0.425258
-4.48179	-0.424179
-4.47846	-0.423352
-4.47513	-0.423284
-4.4718	-0.423332
-4.46846	-0.423426
-4.46513	-0.421645
-4.4618	-0.421139
-4.45847	-0.420649
-4.45514	-0.419946
-4.45181	-0.419486
-4.44848	-0.420428
-4.44514	-0.421116
-4.44181	-0.421603
-4.43848	-0.421482
-4.43515	-0.421385
-4.43182	-0.422447
-4.42849	-0.422724
-4.42516	-0.422609
-4.42182	-0.422246
-4.41849	-0.421494
-4.41516	-0.421749
-4.41183	-0.422622
-4.4085	-0.422874
-4.40517	-0.422044
-4.40183	-0.422075
-4.3985	-0.422138
-4.39517	-0.420799
-4.39184	-0.419315
-4.38851	-0.419056
-4.38518	-0.419458
-4.38185	-0.419898
-4.37851	-0.418968
-4.37518	-0.418645
-4.37185	-0.419264
-4.36852	-0.419372
-4.36519	-0.419322
-4.36186	-0.419053
-4.35852	-0.418174
-4.35519	-0.418205
-4.35186	-0.41813
-4.34853	-0.41787
-4.3452	-0.417859
-4.34187	-0.418082
-4.33854	-0.419394
-4.3352	-0.419189
-4.33187	-0.417578
-4.32854	-0.417201
-4.32521	-0.416437
-4.32188	-0.415591
-4.31855	-0.415832
-4.31521	-0.415576
-4.31188	-0.416433
-4.30855	-0.416613
-4.30522	-0.417284
-4.30189	-0.417413
-4.29856	-0.416332
-4.29523	-0.417134
-4.29189	-0.418093
-4.28856	-0.417926
-4.28523	-0.417736
-4.2819	-0.417553
-4.27857	-0.416668
-4.27524	-0.415755
-4.2719	-0.415041
-4.26857	-0.416267
-4.26524	-0.41584
-4.26191	-0.415409
-4.25858	-0.414151
-4.25525	-0.413679
-4.25192	-0.413632
-4.24858	-0.41579
-4.24525	-0.41606
-4.24192	-0.415494
-4.23859	-0.415801
-4.23526	-0.415
-4.23193	-0.413477
-4.2286	-0.41261
-4.22526	-0.412614
-4.22193	-0.410548
-4.2186	-0.408878
-4.21527	-0.408732
-4.21194	-0.407468
-4.20861	-0.406548
-4.20527	-0.40481
-4.20194	-0.40391
-4.19861	-0.402488
-4.19528	-0.401532
-4.19195	-0.402182
-4.18862	-0.402118
-4.18529	-0.401192
-4.18195	-0.400436
-4.17862	-0.39885
-4.17529	-0.398127
-4.17196	-0.39796
-4.16863	-0.39748
-4.1653	-0.39538
-4.16196	-0.394559
-4.15863	-0.394782
-4.1553	-0.394501
-4.15197	-0.395233
-4.14864	-0.395026
-4.14531	-0.395304
-4.14198	-0.395459
-4.13864	-0.396166
-4.13531	-0.396121
-4.13198	-0.396862
-4.12865	-0.398197
-4.12532	-0.398099
-4.12199	-0.397997
-4.11865	-0.397302
-4.11532	-0.397618
-4.11199	-0.397239
-4.10866	-0.396848
-4.10533	-0.396234
-4.102	-0.394841
-4.09866	-0.393743
-4.09533	-0.393779
-4.092	-0.394299
-4.08867	-0.394197
-4.08534	-0.39375
-4.08201	-0.394284
-4.07868	-0.394644
-4.07535	-0.394596
-4.07201	-0.394162
-4.06868	-0.392874
-4.06535	-0.391973
-4.06202	-0.390889
-4.05869	-0.390716
-4.05535	-0.390394
-4.05202	-0.390066
-4.04869	-0.388863
-4.04536	-0.387305
-4.04203	-0.387174
-4.0387	-0.387684
-4.03537	-0.388273
-4.03203	-0.388068
-4.0287	-0.389274
-4.02537	-0.390762
-4.02204	-0.391078
-4.01871	-0.392215
-4.01538	-0.393475
-4.01204	-0.393878
-4.00871	-0.39278
-4.00538	-0.392341
-4.00205	-0.391925
-3.99872	-0.391984
-3.99539	-0.3906
-3.99206	-0.389073
-3.98873	-0.388382
-3.98539	-0.389384
-3.98206	-0.39066
-3.97873	-0.391041
-3.9754	-0.389574
-3.97207	-0.38963
-3.96874	-0.389344
-3.9654	-0.389275
-3.96207	-0.389684
-3.95874	-0.388596
-3.95541	-0.389798
-3.95208	-0.389735
-3.94875	-0.389999
-3.94542	-0.390076
-3.94208	-0.388892
-3.93875	-0.388517
-3.93542	-0.387315
-3.93209	-0.386183
-3.92876	-0.385829
-3.92543	-0.386441
-3.92209	-0.384874
-3.91876	-0.384593
-3.91543	-0.385041
-3.9121	-0.385719
-3.90877	-0.38698
-3.90544	-0.387004
-3.90211	-0.387039
-3.89877	-0.385803
-3.89544	-0.386157
-3.89211	-0.386358
-3.88878	-0.385416
-3.88545	-0.386543
-3.88212	-0.386289
-3.87878	-0.386672
-3.87545	-0.387059
-3.87212	-0.385218
-3.86879	-0.384994
-3.86546	-0.384382
-3.86213	-0.383774
-3.8588	-0.382739
-3.85546	-0.383491
-3.85213	-0.384587
-3.8488	-0.3855
-3.84547	-0.386277
-3.84214	-0.386694
-3.83881	-0.387224
-3.83548	-0.387556
-3.83214	-0.387879
-3.82881	-0.387841
-3.82548	-0.387879
-3.82215	-0.387143
-3.81882	-0.385956
-3.81548	-0.38648
-3.81215	-0.38679
-3.80882	-0.387655
-3.80549	-0.388279
-3.80216	-0.387222
-3.79883	-0.387092
-3.7955	-0.387494
-3.79216	-0.388269
-3.78883	-0.389509
-3.7855	-0.389826
-3.78217	-0.389862
-3.77884	-0.390821
-3.77551	-0.390998
-3.77218	-0.389092
-3.76884	-0.387445
-3.76551	-0.386948
-3.76218	-0.38584
-3.75885	-0.385617
-3.75552	-0.385056
-3.75219	-0.383547
-3.74885	-0.381907
-3.74552	-0.380477
-3.74219	-0.380029
-3.73886	-0.380349
-3.73553	-0.382585
-3.7322	-0.382429
-3.72887	-0.381793
-3.72553	-0.382738
-3.7222	-0.381979
-3.71887	-0.381408
-3.71554	-0.380337
-3.71221	-0.379672
-3.70888	-0.379923
-3.70554	-0.379049
-3.70221	-0.379123
-3.69888	-0.380282
-3.69555	-0.380091
-3.69222	-0.381027
-3.68889	-0.380904
-3.68556	-0.383124
-3.68222	-0.383424
-3.67889	-0.385869
-3.67556	-0.384968
-3.67223	-0.38634
-3.6689	-0.387252
-3.66557	-0.388701
-3.66223	-0.390597
-3.6589	-0.388263
-3.65557	-0.389165
-3.65224	-0.387964
-3.64891	-0.387023
-3.64558	-0.386789
-3.64225	-0.386147
-3.63891	-0.386172
-3.63558	-0.387028
-3.63225	-0.388695
-3.62892	-0.387575
-3.62559	-0.387258
-3.62226	-0.387359
-3.61893	-0.385891
-3.61559	-0.386321
-3.61226	-0.384794
-3.60893	-0.384154
-3.6056	-0.38475
-3.60227	-0.385529
-3.59894	-0.384845
-3.5956	-0.383628
-3.59227	-0.385529
-3.58894	-0.385416
-3.58561	-0.385933
-3.58228	-0.385469
-3.57895	-0.385221
-3.57562	-0.387254
-3.57228	-0.386664
-3.56895	-0.386649
-3.56562	-0.387487
-3.56229	-0.387382
-3.55896	-0.388414
-3.55563	-0.388789
-3.55229	-0.3887
-3.54896	-0.389021
-3.54563	-0.389179
-3.5423	-0.389448
-3.53897	-0.389776
-3.53564	-0.390879
-3.53231	-0.390026
-3.52897	-0.390956
-3.52564	-0.391368
-3.52231	-0.391281
-3.51898	-0.390671
-3.51565	-0.391941
-3.51232	-0.391654
-3.50899	-0.390798
-3.50565	-0.390896
-3.50232	-0.391482
-3.49899	-0.393029
-3.49566	-0.393381
-3.49233	-0.393372
-3.489	-0.393337
-3.48567	-0.393081
-3.48233	-0.39364
-3.479	-0.393182
-3.47567	-0.391455
-3.47234	-0.390838
-3.46901	-0.390386
-3.46568	-0.390702
-3.46234	-0.391492
-3.45901	-0.390768
-3.45568	-0.391363
-3.45235	-0.391962
-3.44902	-0.393626
-3.44569	-0.392826
-3.44236	-0.393297
-3.43902	-0.393389
-3.43569	-0.394827
-3.43236	-0.39322
-3.42903	-0.393412
-3.4257	-0.39358
-3.42237	-0.392771
-3.41903	-0.393729
-3.4157	-0.392733
-3.41237	-0.392219
-3.40904	-0.393627
-3.40571	-0.394955
-3.40238	-0.397162
-3.39905	-0.398027
-3.39571	-0.399261
-3.39238	-0.401093
-3.38905	-0.401718
-3.38572	-0.404884
-3.38239	-0.404124
-3.37906	-0.40528
-3.37572	-0.407112
-3.37239	-0.407209
-3.36906	-0.406565
-3.36573	-0.404956
-3.3624	-0.405874
-3.35907	-0.404907
-3.35574	-0.403077
-3.3524	-0.401787
-3.34907	-0.402778
-3.34574	-0.403211
-3.34241	-0.402309
-3.33908	-0.401906
-3.33575	-0.401135
-3.33241	-0.400611
-3.32908	-0.400998
-3.32575	-0.399929
-3.32242	-0.398155
-3.31909	-0.396261
-3.31576	-0.394309
-3.31243	-0.392262
-3.30909	-0.391759
-3.30576	-0.390792
-3.30243	-0.388124
-3.2991	-0.387425
-3.29577	-0.385768
-3.29244	-0.38413
-3.2891	-0.384274
-3.28577	-0.385451
-3.28244	-0.386632
-3.27911	-0.387192
-3.27578	-0.388773
-3.27245	-0.389747
-3.26912	-0.389651
-3.26578	-0.388068
-3.26245	-0.388562
-3.25912	-0.391061
-3.25579	-0.391747
-3.25246	-0.391625
-3.24913	-0.391419
-3.2458	-0.391267
-3.24246	-0.391614
-3.23913	-0.392279
-3.2358	-0.393535
-3.23247	-0.394224
-3.22914	-0.394933
-3.22581	-0.395252
-3.22247	-0.396236
-3.21914	-0.396739
-3.21581	-0.397452
-3.21248	-0.397996
-3.20915	-0.398223
-3.20582	-0.398655
-3.20248	-0.398853
-3.19915	-0.399256
-3.19582	-0.398207
-3.19249	-0.397346
-3.18916	-0.398505
-3.18583	-0.400116
-3.1825	-0.400666
-3.17916	-0.400627
-3.17583	-0.399083
-3.1725	-0.399659
-3.16917	-0.399739
-3.16584	-0.401103
-3.16251	-0.401233
-3.15917	-0.400777
-3.15584	-0.401066
-3.15251	-0.400588
-3.14918	-0.400208
-3.14585	-0.400393
-3.14252	-0.399643
-3.13919	-0.400088
-3.13585	-0.400334
-3.13252	-0.400432
-3.12919	-0.40055
-3.12586	-0.401429
-3.12253	-0.40115
-3.1192	-0.400108
-3.11586	-0.398687
-3.11253	-0.399504
-3.1092	-0.40004
-3.10587	-0.399426
-3.10254	-0.398387
-3.09921	-0.398629
-3.09588	-0.398771
-3.09254	-0.398966
-3.08921	-0.398332
-3.08588	-0.3985
-3.08255	-0.398239
-3.07922	-0.397038
-3.07589	-0.398925
-3.07256	-0.398011
-3.06922	-0.397886
-3.06589	-0.398697
-3.06256	-0.399579
-3.05923	-0.400732
-3.0559	-0.400848
-3.05257	-0.40227
-3.04923	-0.402323
-3.0459	-0.402086
-3.04257	-0.402314
-3.03924	-0.401185
-3.03591	-0.400779
-3.03258	-0.400243
-3.02925	-0.399269
-3.02591	-0.399617
-3.02258	-0.399958
-3.01925	-0.399078
-3.01592	-0.400159
-3.01259	-0.399505
-3.00926	-0.399599
-3.00592	-0.399858
-3.00259	-0.399716
-2.99926	-0.399277
-2.99593	-0.401169
-2.9926	-0.399471
-2.98927	-0.399855
-2.98594	-0.401058
-2.9826	-0.400806
-2.97927	-0.399145
-2.97594	-0.398815
-2.97261	-0.398255
-2.96928	-0.397537
-2.96595	-0.397426
-2.96261	-0.398416
-2.95928	-0.398272
-2.95595	-0.398915
-2.95262	-0.400049
-2.94929	-0.400421
-2.94596	-0.400167
-2.94263	-0.399761
-2.93929	-0.400438
-2.93596	-0.401889
-2.93263	-0.401758
-2.9293	-0.402379
-2.92597	-0.402099
-2.92264	-0.402024
-2.91931	-0.403124
-2.91597	-0.403454
-2.91264	-0.403342
-2.90931	-0.404074
-2.90598	-0.404943
-2.90265	-0.404314
-2.89932	-0.404713
-2.89599	-0.405979
-2.89265	-0.405802
-2.88932	-0.405938
-2.88599	-0.406733
-2.88266	-0.407277
-2.87933	-0.408922
-2.876	-0.408079
-2.87266	-0.409593
-2.86933	-0.408269
-2.866	-0.408522
-2.86267	-0.408844
-2.85934	-0.408867
-2.85601	-0.407696
-2.85268	-0.406696
-2.84934	-0.406053
-2.84601	-0.405299
-2.84268	-0.40486
-2.83935	-0.40546
-2.83602	-0.404528
-2.83269	-0.404131
-2.82935	-0.403404
-2.82602	-0.403096
-2.82269	-0.402306
-2.81936	-0.402735
-2.81603	-0.401902
-2.8127	-0.400433
-2.80937	-0.400592
-2.80603	-0.400983
-2.8027	-0.400371
-2.79937	-0.400312
-2.79604	-0.399456
-2.79271	-0.40078
-2.78938	-0.399764
-2.78604	-0.401037
-2.78271	-0.400541
-2.77938	-0.399663
-2.77605	-0.399597
-2.77272	-0.400655
-2.76939	-0.40058
-2.76606	-0.400008
-2.76272	-0.400927
-2.75939	-0.402143
-2.75606	-0.403049
-2.75273	-0.403432
-2.7494	-0.404039
-2.74607	-0.402314
-2.74273	-0.402228
-2.7394	-0.403699
-2.73607	-0.402607
-2.73274	-0.403572
-2.72941	-0.404241
-2.72608	-0.40534
-2.72275	-0.404696
-2.71941	-0.405509
-2.71608	-0.405615
-2.71275	-0.404268
-2.70942	-0.403528
-2.70609	-0.402287
-2.70276	-0.401837
-2.69943	-0.403835
-2.69609	-0.40529
-2.69276	-0.407271
-2.68943	-0.407013
-2.6861	-0.407328
-2.68277	-0.407864
-2.67943	-0.408159
-2.6761	-0.407933
-2.67277	-0.407962
-2.66944	-0.407643
-2.66611	-0.406676
-2.66278	-0.409472
-2.65945	-0.411052
-2.65611	-0.410242
-2.65278	-0.410359
-2.64945	-0.410565
-2.64612	-0.411429
-2.64279	-0.411553
-2.63946	-0.412442
-2.63613	-0.412179
-2.63279	-0.412175
-2.62946	-0.41322
-2.62613	-0.414301
-2.6228	-0.415492
-2.61947	-0.417303
-2.61614	-0.417892
-2.6128	-0.418207
-2.60947	-0.418304
-2.60614	-0.418928
-2.60281	-0.419432
-2.59948	-0.420916
-2.59615	-0.419939
-2.59282	-0.420247
-2.58948	-0.419818
-2.58615	-0.42052
-2.58282	-0.422222
-2.57949	-0.421518
-2.57616	-0.420047
-2.57283	-0.419992
-2.56949	-0.420115
-2.56616	-0.42101
-2.56283	-0.421234
-2.5595	-0.420618
-2.55617	-0.420508
-2.55284	-0.41979
-2.54951	-0.420354
-2.54617	-0.420326
-2.54284	-0.419531
-2.53951	-0.418731
-2.53618	-0.417048
-2.53285	-0.415671
-2.52952	-0.41466
-2.52618	-0.413229
-2.52285	-0.412402
-2.51952	-0.412235
-2.51619	-0.412238
-2.51286	-0.413287
-2.50953	-0.41339
-2.5062	-0.413768
-2.50286	-0.413653
-2.49953	-0.413259
-2.4962	-0.413988
-2.49287	-0.414214
-2.48954	-0.411673
-2.48621	-0.411034
-2.48288	-0.409338
-2.47954	-0.409575
-2.47621	-0.410483
-2.47288	-0.409135
-2.46955	-0.408491
-2.46622	-0.409205
-2.46289	-0.409005
-2.45955	-0.409234
-2.45622	-0.410765
-2.45289	-0.41122
-2.44956	-0.411404
-2.44623	-0.413035
-2.4429	-0.412977
-2.43957	-0.413789
-2.43623	-0.413791
-2.4329	-0.412545
-2.42957	-0.412203
-2.42624	-0.41188
-2.42291	-0.411352
-2.41958	-0.410706
-2.41624	-0.411134
-2.41291	-0.410848
-2.40958	-0.410023
-2.40625	-0.413137
-2.40292	-0.415588
-2.39959	-0.417123
-2.39626	-0.417007
-2.39292	-0.417051
-2.38959	-0.418618
-2.38626	-0.420125
-2.38293	-0.419545
-2.3796	-0.419857
-2.37627	-0.419669
-2.37294	-0.419034
-2.3696	-0.418164
-2.36627	-0.416804
-2.36294	-0.416213
-2.35961	-0.416285
-2.35628	-0.415486
-2.35295	-0.415663
-2.34962	-0.415766
-2.34628	-0.415933
-2.34295	-0.416398
-2.33962	-0.415972
-2.33629	-0.416296
-2.33296	-0.416766
-2.32963	-0.418072
-2.32629	-0.41994
-2.32296	-0.420169
-2.31963	-0.418847
-2.3163	-0.418983
-2.31297	-0.418731
-2.30964	-0.418877
-2.30631	-0.417657
-2.30297	-0.418352
-2.29964	-0.419132
-2.29631	-0.419581
-2.29298	-0.420253
-2.28965	-0.420934
-2.28632	-0.421276
-2.28298	-0.422659
-2.27965	-0.422694
-2.27632	-0.423119
-2.27299	-0.423014
-2.26966	-0.4232
-2.26633	-0.424973
-2.263	-0.426271
-2.25966	-0.426127
-2.25633	-0.427249
-2.253	-0.42845
-2.24967	-0.429404
-2.24634	-0.429221
-2.24301	-0.428344
-2.23967	-0.427224
-2.23634	-0.428486
-2.23301	-0.429702
-2.22968	-0.430625
-2.22635	-0.43018
-2.22302	-0.430682
-2.21969	-0.430199
-2.21635	-0.430331
-2.21302	-0.428739
-2.20969	-0.427754
-2.20636	-0.427576
-2.20303	-0.428039
-2.1997	-0.427961
-2.19636	-0.428436
-2.19303	-0.427986
-2.1897	-0.42952
-2.18637	-0.428457
-2.18304	-0.42653
-2.17971	-0.425601
-2.17638	-0.426184
-2.17304	-0.42588
-2.16971	-0.42492
-2.16638	-0.422242
-2.16305	-0.421182
-2.15972	-0.421611
-2.15639	-0.423102
-2.15306	-0.422307
-2.14972	-0.420451
-2.14639	-0.419983
-2.14306	-0.41843
-2.13973	-0.419137
-2.1364	-0.418235
-2.13307	-0.416159
-2.12973	-0.416825
-2.1264	-0.418774
-2.12307	-0.418294
-2.11974	-0.417301
-2.11641	-0.417646
-2.11308	-0.417702
-2.10975	-0.418178
-2.10641	-0.41679
-2.10308	-0.418138
-2.09975	-0.419004
-2.09642	-0.418704
-2.09309	-0.41822
-2.08976	-0.417491
-2.08642	-0.417269
-2.08309	-0.418792
-2.07976	-0.418973
-2.07643	-0.418366
-2.0731	-0.416947
-2.06977	-0.417231
-2.06643	-0.417976
-2.0631	-0.41717
-2.05977	-0.419212
-2.05644	-0.419817
-2.05311	-0.419293
-2.04978	-0.419578
-2.04645	-0.419732
-2.04311	-0.418697
-2.03978	-0.418123
-2.03645	-0.419286
-2.03312	-0.419433
-2.02979	-0.418987
-2.02646	-0.418362
-2.02312	-0.419234
-2.01979	-0.418816
-2.01646	-0.417956
-2.01313	-0.41841
-2.0098	-0.418727
-2.00647	-0.41969
-2.00314	-0.420278
-1.9998	-0.420737
-1.99647	-0.421223
-1.99314	-0.421433
-1.98981	-0.422111
-1.98648	-0.421579
-1.98315	-0.421371
-1.97982	-0.422553
-1.97648	-0.422599
-1.97315	-0.421451
-1.96982	-0.42193
-1.96649	-0.423577
-1.96316	-0.424641
-1.95983	-0.424828
-1.9565	-0.42593
-1.95316	-0.425687
-1.94983	-0.425474
-1.9465	-0.426354
-1.94317	-0.427552
-1.93984	-0.42664
-1.9365	-0.426689
-1.93317	-0.426723
-1.92984	-0.426791
-1.92651	-0.426543
-1.92318	-0.426542
-1.91985	-0.427414
-1.91652	-0.426688
-1.91318	-0.426618
-1.90985	-0.426446
-1.90652	-0.427041
-1.90319	-0.426285
-1.89986	-0.425249
-1.89653	-0.424613
-1.8932	-0.423936
-1.88986	-0.423887
-1.88653	-0.423071
-1.8832	-0.422488
-1.87987	-0.422537
-1.87654	-0.42302
-1.87321	-0.423186
-1.86987	-0.423194
-1.86654	-0.422932
-1.86321	-0.422176
-1.85988	-0.421705
-1.85655	-0.423861
-1.85322	-0.42403
-1.84989	-0.425483
-1.84655	-0.424845
-1.84322	-0.425769
-1.83989	-0.424945
-1.83656	-0.426094
-1.83323	-0.426917
-1.8299	-0.426112
-1.82656	-0.426054
-1.82323	-0.425152
-1.8199	-0.42714
-1.81657	-0.427823
-1.81324	-0.427695
-1.80991	-0.42942
-1.80658	-0.429632
-1.80324	-0.430986
-1.79991	-0.429745
-1.79658	-0.428995
-1.79325	-0.428933
-1.78992	-0.429022
-1.78659	-0.429112
-1.78326	-0.429616
-1.77992	-0.429825
-1.77659	-0.429088
-1.77326	-0.427519
-1.76993	-0.427955
-1.7666	-0.428853
-1.76327	-0.429583
-1.75994	-0.4293
-1.7566	-0.431303
-1.75327	-0.429873
-1.74994	-0.429311
-1.74661	-0.429134
-1.74328	-0.431344
-1.73995	-0.431735
-1.73661	-0.43199
-1.73328	-0.432455
-1.72995	-0.43193
-1.72662	-0.431106
-1.72329	-0.431166
-1.71996	-0.430815
-1.71663	-0.43117
-1.71329	-0.431576
-1.70996	-0.432509
-1.70663	-0.432296
-1.7033	-0.432817
-1.69997	-0.432768
-1.69664	-0.432878
-1.6933	-0.433415
-1.68997	-0.433864
-1.68664	-0.433961
-1.68331	-0.43308
-1.67998	-0.432801
-1.67665	-0.431937
-1.67332	-0.429805
-1.66998	-0.42967
-1.66665	-0.430002
-1.66332	-0.430511
-1.65999	-0.429259
-1.65666	-0.429903
-1.65333	-0.429647
-1.64999	-0.430593
-1.64666	-0.43164
-1.64333	-0.432206
-1.64	-0.431752
-1.63667	-0.432511
-1.63334	-0.432347
-1.63	-0.433094
-1.62667	-0.432356
-1.62334	-0.432935
-1.62001	-0.434353
-1.61668	-0.43531
-1.61335	-0.435592
-1.61002	-0.434874
-1.60668	-0.434367
-1.60335	-0.434541
-1.60002	-0.434529
-1.59669	-0.434474
-1.59336	-0.435904
-1.59003	-0.43774
-1.58669	-0.438299
-1.58336	-0.438878
-1.58003	-0.439424
-1.5767	-0.439903
-1.57337	-0.438341
-1.57004	-0.439067
-1.56671	-0.437841
-1.56337	-0.438631
-1.56004	-0.438976
-1.55671	-0.440477
-1.55338	-0.440977
-1.55005	-0.44223
-1.54672	-0.441813
-1.54339	-0.442741
-1.54005	-0.44237
-1.53672	-0.441369
-1.53339	-0.441539
-1.53006	-0.440002
-1.52673	-0.439848
-1.5234	-0.440576
-1.52006	-0.440591
-1.51673	-0.440726
-1.5134	-0.441498
-1.51007	-0.440888
-1.50674	-0.440844
-1.50341	-0.440799
-1.50008	-0.439137
-1.49674	-0.437855
-1.49341	-0.437367
-1.49008	-0.437459
-1.48675	-0.437229
-1.48342	-0.437559
-1.48009	-0.43863
-1.47676	-0.438009
-1.47342	-0.43703
-1.47009	-0.43698
-1.46676	-0.435939
-1.46343	-0.436296
-1.4601	-0.436473
-1.45677	-0.436562
-1.45343	-0.43636
-1.4501	-0.436444
-1.44677	-0.4378
-1.44344	-0.439348
-1.44011	-0.439589
-1.43678	-0.440018
-1.43345	-0.44005
-1.43011	-0.439075
-1.42678	-0.438044
-1.42345	-0.437317
-1.42012	-0.436863
-1.41679	-0.437578
-1.41346	-0.439075
-1.41013	-0.439712
-1.40679	-0.440133
-1.40346	-0.440177
-1.40013	-0.440154
-1.3968	-0.438565
-1.39347	-0.437855
-1.39013	-0.437982
-1.3868	-0.43764
-1.38347	-0.438073
-1.38014	-0.438729
-1.37681	-0.437848
-1.37348	-0.436731
-1.37015	-0.43646
-1.36681	-0.435452
-1.36348	-0.434822
-1.36015	-0.43481
-1.35682	-0.434591
-1.35349	-0.433809
-1.35016	-0.433806
-1.34683	-0.433559
-1.34349	-0.432961
-1.34016	-0.433055
-1.33683	-0.432955
-1.3335	-0.433123
-1.33017	-0.43197
-1.32684	-0.431636
-1.3235	-0.432377
-1.32017	-0.432907
-1.31684	-0.432318
-1.31351	-0.432184
-1.31018	-0.432329
-1.30685	-0.431759
-1.30352	-0.431214
-1.30018	-0.431048
-1.29685	-0.430323
-1.29352	-0.430052
-1.29019	-0.430398
-1.28686	-0.430377
-1.28353	-0.430079
-1.28019	-0.43065
-1.27686	-0.431012
-1.27353	-0.432782
-1.2702	-0.433645
-1.26687	-0.433232
-1.26354	-0.43463
-1.26021	-0.435428
-1.25687	-0.43616
-1.25354	-0.437667
-1.25021	-0.438078
-1.24688	-0.43981
-1.24355	-0.440001
-1.24022	-0.440047
-1.23689	-0.439837
-1.23355	-0.441297
-1.23022	-0.443662
-1.22689	-0.444655
-1.22356	-0.446035
-1.22023	-0.447013
-1.2169	-0.446774
-1.21356	-0.447643
-1.21023	-0.449923
-1.2069	-0.450504
-1.20357	-0.450951
-1.20024	-0.451876
-1.19691	-0.451714
-1.19358	-0.452388
-1.19024	-0.452211
-1.18691	-0.453356
-1.18358	-0.453987
-1.18025	-0.454759
-1.17692	-0.456105
-1.17359	-0.456731
-1.17026	-0.455889
-1.16692	-0.455432
-1.16359	-0.454735
-1.16026	-0.454549
-1.15693	-0.454051
-1.1536	-0.453022
-1.15027	-0.451538
-1.14693	-0.449711
-1.1436	-0.44881
-1.14027	-0.44868
-1.13694	-0.448641
-1.13361	-0.448942
-1.13028	-0.448739
-1.12695	-0.447665
-1.12361	-0.447288
-1.12028	-0.447214
-1.11695	-0.446832
-1.11362	-0.446682
-1.11029	-0.446618
-1.10696	-0.445953
-1.10362	-0.444034
-1.10029	-0.443029
-1.09696	-0.441777
-1.09363	-0.4408
-1.0903	-0.439943
-1.08697	-0.438129
-1.08363	-0.436806
-1.0803	-0.436491
-1.07697	-0.436171
-1.07364	-0.436879
-1.07031	-0.438223
-1.06698	-0.439849
-1.06365	-0.440189
-1.06031	-0.439279
-1.05698	-0.438896
-1.05365	-0.439053
-1.05032	-0.438565
-1.04699	-0.439092
-1.04366	-0.439959
-1.04032	-0.439875
-1.03699	-0.439481
-1.03366	-0.440594
-1.03033	-0.440722
-1.027	-0.439553
-1.02367	-0.440575
-1.02034	-0.441003
-1.017	-0.440921
-1.01367	-0.441233
-1.01034	-0.440981
-1.00701	-0.440862
-1.00368	-0.4424
-1.00035	-0.444136
-0.997015	-0.444911
-0.993684	-0.445139
-0.990353	-0.444274
-0.987021	-0.44419
-0.983689	-0.443736
-0.980358	-0.444031
-0.977026	-0.44418
-0.973695	-0.444044
-0.970363	-0.444352
-0.967032	-0.445196
-0.9637	-0.44354
-0.960369	-0.442403
-0.957037	-0.443349
-0.953706	-0.443814
-0.950374	-0.442662
-0.947042	-0.441654
-0.943711	-0.442765
-0.94038	-0.440996
-0.937048	-0.441855
-0.933717	-0.442617
-0.930385	-0.442636
-0.927053	-0.44259
-0.923722	-0.442704
-0.920391	-0.442847
-0.917059	-0.442289
-0.913727	-0.442459
-0.910396	-0.442863
-0.907064	-0.443965
-0.903733	-0.44317
-0.900401	-0.44315
-0.89707	-0.444299
-0.893738	-0.44422
-0.890407	-0.443985
-0.887075	-0.44329
-0.883744	-0.442537
-0.880412	-0.442627
-0.87708	-0.442928
-0.873749	-0.442207
-0.870418	-0.441973
-0.867086	-0.442463
-0.863755	-0.443375
-0.860423	-0.443105
-0.857091	-0.442636
-0.85376	-0.442511
-0.850429	-0.441612
-0.847097	-0.441118
-0.843765	-0.441212
-0.840434	-0.441568
-0.837102	-0.441505
-0.833771	-0.440421
-0.830439	-0.43963
-0.827108	-0.439187
-0.823776	-0.438579
-0.820445	-0.439236
-0.817113	-0.440083
-0.813782	-0.439893
-0.81045	-0.440303
-0.807118	-0.440436
-0.803787	-0.440085
-0.800456	-0.440222
-0.797124	-0.440246
-0.793793	-0.440624
-0.790461	-0.44131
-0.787129	-0.441706
-0.783798	-0.441759
-0.780467	-0.441134
-0.777135	-0.441756
-0.773803	-0.442588
-0.770472	-0.442881
-0.76714	-0.44322
-0.763809	-0.443274
-0.760477	-0.44353
-0.757146	-0.443745
-0.753814	-0.443726
-0.750483	-0.444658
-0.747151	-0.445202
-0.74382	-0.4452
-0.740488	-0.44495
-0.737156	-0.444388
-0.733825	-0.443961
-0.730494	-0.443573
-0.727162	-0.443261
-0.723831	-0.443462
-0.720499	-0.44343
-0.717167	-0.443713
-0.713836	-0.443972
-0.710505	-0.443713
-0.707173	-0.444091
-0.703841	-0.443301
-0.70051	-0.443734
-0.697178	-0.444269
-0.693847	-0.444657
-0.690515	-0.443931
-0.687184	-0.444144
-0.683852	-0.444514
-0.680521	-0.444977
-0.677189	-0.445166
-0.673858	-0.444844
-0.670526	-0.445884
-0.667194	-0.446914
-0.663863	-0.447925
-0.660532	-0.449383
-0.6572	-0.450653
-0.653869	-0.450864
-0.650537	-0.450769
-0.647205	-0.450599
-0.643874	-0.451634
-0.640543	-0.452542
-0.637211	-0.452785
-0.633879	-0.451839
-0.630548	-0.452346
-0.627216	-0.452625
-0.623885	-0.452889
-0.620553	-0.453534
-0.617222	-0.453056
-0.61389	-0.45374
-0.610559	-0.455061
-0.607227	-0.456166
-0.603896	-0.456265
-0.600564	-0.456515
-0.597232	-0.457172
-0.593901	-0.458705
-0.590569	-0.460119
-0.587238	-0.460002
-0.583907	-0.458712
-0.580575	-0.456896
-0.577243	-0.45556
-0.573912	-0.455411
-0.57058	-0.455239
-0.567249	-0.455646
-0.563917	-0.456313
-0.560586	-0.455493
-0.557254	-0.454286
-0.553923	-0.454244
-0.550591	-0.455204
-0.54726	-0.454809
-0.543928	-0.453916
-0.540596	-0.453569
-0.537265	-0.453353
-0.533934	-0.453022
-0.530602	-0.452072
-0.52727	-0.450542
-0.523939	-0.449953
-0.520607	-0.450537
-0.517276	-0.450561
-0.513945	-0.450052
-0.510613	-0.448807
-0.507281	-0.447597
-0.50395	-0.44752
-0.500618	-0.448006
-0.497287	-0.449016
-0.493955	-0.45005
-0.490624	-0.449463
-0.487292	-0.449432
-0.483961	-0.448873
-0.480629	-0.448064
-0.477298	-0.449095
-0.473966	-0.450131
-0.470634	-0.450255
-0.467303	-0.449792
-0.463972	-0.451055
-0.46064	-0.451179
-0.457308	-0.45056
-0.453977	-0.450571
-0.450645	-0.450716
-0.447314	-0.451094
-0.443983	-0.452327
-0.440651	-0.453307
-0.437319	-0.452894
-0.433988	-0.452287
-0.430656	-0.452189
-0.427325	-0.451889
-0.423993	-0.452838
-0.420662	-0.452143
-0.41733	-0.451935
-0.413999	-0.453094
-0.410667	-0.453367
-0.407336	-0.453571
-0.404004	-0.453616
-0.400672	-0.453987
-0.397341	-0.454545
-0.39401	-0.454052
-0.390678	-0.454624
-0.387346	-0.45479
-0.384015	-0.455743
-0.380683	-0.455137
-0.377352	-0.455677
-0.374021	-0.45702
-0.370689	-0.457219
-0.367357	-0.457823
-0.364026	-0.457974
-0.360694	-0.456727
-0.357363	-0.455575
-0.354031	-0.456271
-0.3507	-0.457319
-0.347368	-0.457658
-0.344037	-0.4585
-0.340705	-0.457579
-0.337374	-0.459529
-0.334042	-0.460382
-0.33071	-0.459642
-0.327379	-0.458941
-0.324048	-0.459118
-0.320716	-0.458904
-0.317384	-0.458458
-0.314053	-0.459173
-0.310721	-0.459977
-0.30739	-0.45939
-0.304059	-0.458733
-0.300727	-0.458484
-0.297395	-0.457506
-0.294064	-0.457026
-0.290732	-0.457132
-0.287401	-0.456976
-0.284069	-0.457623
-0.280738	-0.458691
-0.277406	-0.459242
-0.274075	-0.459482
-0.270743	-0.459771
-0.267412	-0.459634
-0.26408	-0.460174
-0.260748	-0.460226
-0.257417	-0.459916
-0.254086	-0.459294
-0.250754	-0.459125
-0.247422	-0.459804
-0.244091	-0.460469
-0.240759	-0.460356
-0.237428	-0.459989
-0.234097	-0.459628
-0.230765	-0.458206
-0.227433	-0.456417
-0.224102	-0.45622
-0.22077	-0.456401
-0.217439	-0.455873
-0.214107	-0.456948
-0.210776	-0.458103
-0.207444	-0.457876
-0.204113	-0.457906
-0.200781	-0.45704
-0.19745	-0.456167
-0.194118	-0.456475
-0.190786	-0.45584
-0.187455	-0.455637
-0.184124	-0.455104
-0.180792	-0.45326
-0.17746	-0.453137
-0.174129	-0.453898
-0.170797	-0.453795
-0.167466	-0.453318
-0.164135	-0.452059
-0.160803	-0.450503
-0.157471	-0.450431
-0.15414	-0.451714
-0.150808	-0.453012
-0.147477	-0.453909
-0.144145	-0.455057
-0.140814	-0.455395
-0.137482	-0.456051
-0.134151	-0.457338
-0.130819	-0.457997
-0.127488	-0.457972
-0.124156	-0.457494
-0.120824	-0.457436
-0.117493	-0.45819
-0.114161	-0.458032
-0.11083	-0.458062
-0.107498	-0.459358
-0.104167	-0.459511
-0.100835	-0.460085
-0.097504	-0.461685
-0.094172	-0.461005
-0.090841	-0.459852
-0.087509	-0.459732
-0.084177	-0.459438
-0.080846	-0.460496
-0.077515	-0.461445
-0.074183	-0.462636
-0.070852	-0.462271
-0.06752	-0.462617
-0.064188	-0.463578
-0.060857	-0.463567
-0.057526	-0.46412
-0.054194	-0.462986
-0.050862	-0.462298
-0.047531	-0.460854
-0.044199	-0.460739
-0.040868	-0.461157
-0.037536	-0.461508
-0.034205	-0.461926
-0.030873	-0.46244
-0.027542	-0.462748
-0.02421	-0.46313
-0.020879	-0.463392
-0.017547	-0.270358
-0.014215	0.000389
-0.010884	0.00041
-0.007553	-0.000905
-0.004221	-0.001889
-0.00089	-0.001161
0.002442	-0.000673
0.005774	-9.5e-05
0.009105	0.001452
0.012436	0.002588
0.015768	0.004474
0.0191	0.006148
0.022431	0.007412
0.025763	0.007716
0.029094	0.0081
0.032426	0.00807
0.035757	0.00749
0.039089	0.007432
0.04242	0.007513
0.045752	0.007665
0.049083	0.008075
0.052415	0.008678
0.055747	0.009058
0.059078	0.008838
0.062409	0.008652
0.065741	0.008161
0.069072	0.008048
0.072404	0.007735
0.075736	0.007046
0.079067	0.005962
0.082398	0.004351
0.08573	0.003336
0.089062	0.002366
0.092393	0.000741
0.095725	-0.00054
0.099056	-0.002443
0.102388	-0.004055
0.105719	-0.004988
0.109051	-0.005593
0.112382	-0.007285
0.115714	-0.007587
0.119045	-0.008133
0.122377	-0.008419
0.125709	-0.007664
0.12904	-0.007104
0.132371	-0.006777
0.135703	-0.007196
0.139034	-0.006997
0.142366	-0.006815
0.145698	-0.005619
0.149029	-0.005264
0.15236	-0.004885
0.155692	-0.003342
0.159024	-0.002589
0.162355	-0.002708
0.165687	-0.001612
0.169018	-0.000284
0.17235	0.000394
0.175681	0.000588
0.179013	0.000889
0.182344	0.001538
0.185676	0.000847
0.189007	0.000141
0.192339	-0.000304
0.195671	0.000173
0.199002	-0.001076
0.202333	-0.000513
0.205665	-0.000745
0.208996	-0.001508
0.212328	-0.001267
0.21566	-0.00242
0.218991	-0.002516
0.222322	-0.002788
0.225654	-0.003907
0.228986	-0.004743
0.232317	-0.004483
0.235649	-0.005129
0.23898	-0.006098
0.242311	-0.006457
0.245643	-0.005927
0.248975	-0.005531
0.252306	-0.005823
0.255638	-0.006183
0.258969	-0.006612
0.262301	-0.007673
0.265632	-0.008482
0.268964	-0.008118
0.272295	-0.007406
0.275627	-0.007422
0.278958	-0.007745
0.28229	-0.00713
0.285622	-0.005774
0.288953	-0.004869
0.292284	-0.00487
0.295616	-0.004972
0.298948	-0.004828
0.302279	-0.004449
0.305611	-0.004113
0.308942	-0.003944
0.312274	-0.004296
0.315605	-0.004968
0.318937	-0.00496
0.322268	-0.004588
0.3256	-0.004907
0.328931	-0.005642
0.332263	-0.006311
0.335594	-0.007391
0.338926	-0.007832
0.342257	-0.007176
0.345589	-0.005567
0.34892	-0.004479
0.352252	-0.004826
0.355584	-0.004701
0.358915	-0.004674
0.362247	-0.004806
0.365578	-0.005624
0.36891	-0.007378
0.372241	-0.007689
0.375573	-0.007269
0.378904	-0.007987
0.382236	-0.007504
0.385567	-0.006473
0.388899	-0.005268
0.392231	-0.004629
0.395562	-0.004745
0.398893	-0.004429
0.402225	-0.004821
0.405556	-0.005557
0.408888	-0.005748
0.41222	-0.005695
0.415551	-0.004993
0.418882	-0.003809
0.422214	-0.003184
0.425546	-0.003448
0.428877	-0.004385
0.432209	-0.004759
0.43554	-0.0051
0.438872	-0.005725
0.442203	-0.004223
0.445535	-0.003771
0.448866	-0.003707
0.452198	-0.002879
0.455529	-0.002977
0.458861	-0.002507
0.462193	-0.002403
0.465524	-0.002295
0.468855	-0.002556
0.472187	-0.003314
0.475518	-0.002722
0.47885	-0.001583
0.482182	-0.001614
0.485513	-0.001445
0.488844	-0.001453
0.492176	-0.000636
0.495508	-0.000686
0.498839	-0.00201
0.502171	-0.002327
0.505502	-0.002729
0.508834	-0.002922
0.512165	-0.003147
0.515497	-0.002777
0.518828	-0.0024
0.52216	-0.003786
0.525491	-0.005682
0.528823	-0.00608
0.532155	-0.004976
0.535486	-0.004861
0.538817	-0.005848
0.542149	-0.006773
0.54548	-0.006589
0.548812	-0.006207
0.552144	-0.006542
0.555475	-0.007367
0.558806	-0.008324
0.562138	-0.008829
0.56547	-0.008601
0.568801	-0.008098
0.572133	-0.008265
0.575464	-0.008091
0.578796	-0.007522
0.582127	-0.006813
0.585459	-0.005856
0.58879	-0.005799
0.592122	-0.005695
0.595453	-0.004649
0.598785	-0.004301
[truncated: 43,311 more rows]

## Sheet: Supplementary Figure 9a
Chrom.1
UV 1_280
ml	mAU
-6.05578	0.038337
-6.05244	0.391406
-6.04911	0.428868
-6.04579	0.457737
-6.04246	0.462506
-6.03912	0.460274
-6.03579	0.458236
-6.03246	0.45629
-6.02913	0.45501
-6.0258	0.455942
-6.02247	0.455432
-6.01914	0.453844
-6.01581	0.451478
-6.01248	0.449111
-6.00915	0.446819
-6.00582	0.444864
-6.00249	0.443041
-5.99916	0.441224
-5.99583	0.439498
-5.9925	0.43798
-5.98917	0.436459
-5.98584	0.434977
-5.98251	0.433649
-5.97918	0.432409
-5.97585	0.431164
-5.97252	0.430008
-5.96919	0.429333
-5.96586	0.428658
-5.96253	0.428173
-5.9592	0.42866
-5.95587	0.429758
-5.95254	0.430854
-5.94921	0.431995
-5.94588	0.433332
-5.94255	0.434682
-5.93922	0.436148
-5.93589	0.438229
-5.93256	0.440981
-5.92923	0.443734
-5.9259	0.446321
-5.92257	0.448204
-5.91924	0.449794
-5.91591	0.451402
-5.91258	0.452755
-5.90925	0.453136
-5.90592	0.453516
-5.90259	0.453986
-5.89925	0.454983
-5.89592	0.456543
-5.89259	0.458103
-5.88926	0.45956
-5.88593	0.460568
-5.8826	0.461585
-5.87927	0.462499
-5.87594	0.462847
-5.87261	0.462673
-5.86928	0.462499
-5.86595	0.462213
-5.86262	0.461328
-5.85929	0.460265
-5.85596	0.459216
-5.85263	0.458229
-5.8493	0.45722
-5.84597	0.45621
-5.84264	0.455399
-5.83931	0.455703
-5.83598	0.456871
-5.83265	0.458044
-5.82932	0.459381
-5.82599	0.461505
-5.82266	0.463646
-5.81933	0.465672
-5.816	0.466864
-5.81267	0.466644
-5.80934	0.466381
-5.80601	0.466131
-5.80268	0.466025
-5.79935	0.466307
-5.79602	0.466602
-5.79269	0.466908
-5.78936	0.466849
-5.78603	0.466689
-5.7827	0.466581
-5.77937	0.466697
-5.77604	0.466502
-5.77271	0.466308
-5.76938	0.466258
-5.76605	0.467055
-5.76272	0.468276
-5.75938	0.469374
-5.75605	0.469583
-5.75272	0.468258
-5.74939	0.466933
-5.74606	0.465615
-5.74273	0.464362
-5.7394	0.463158
-5.73607	0.461961
-5.73274	0.461109
-5.72941	0.461995
-5.72608	0.462924
-5.72275	0.463712
-5.71942	0.463614
-5.71609	0.462577
-5.71276	0.46154
-5.70943	0.460639
-5.7061	0.460476
-5.70277	0.460413
-5.69944	0.460415
-5.69611	0.460966
-5.69278	0.462425
-5.68945	0.463887
-5.68612	0.465254
-5.68279	0.465973
-5.67946	0.466275
-5.67613	0.466529
-5.6728	0.466521
-5.66947	0.466683
-5.66614	0.466846
-5.66281	0.46707
-5.65948	0.467659
-5.65615	0.468256
-5.65282	0.468865
-5.64949	0.469581
-5.64616	0.470066
-5.64283	0.470551
-5.6395	0.471978
-5.63617	0.480331
-5.63284	0.492387
-5.6295	0.504455
-5.62617	0.518576
-5.62284	0.547071
-5.61951	0.581207
-5.61618	0.615885
-5.61285	0.655435
-5.60952	0.710937
-5.60619	0.766345
-5.60286	0.823148
-5.59953	0.890308
-5.5962	0.967553
-5.59287	1.04541
-5.58954	1.12451
-5.58621	1.21096
-5.58288	1.29875
-5.57955	1.3859
-5.57622	1.46813
-5.57289	1.54229
-5.56956	1.61632
-5.56623	1.68937
-5.5629	1.75512
-5.55957	1.81741
-5.55624	1.87904
-5.55291	1.93342
-5.54958	1.97806
-5.54625	2.02073
-5.54292	2.06163
-5.53959	2.0868
-5.53626	2.10092
-5.53293	2.11474
-5.5296	2.12363
-5.52627	2.1133
-5.52294	2.10225
-5.51961	2.09009
-5.51628	2.06593
-5.51295	2.02893
-5.50962	1.99221
-5.50629	1.95441
-5.50296	1.90733
-5.49963	1.85777
-5.4963	1.80859
-5.49297	1.7629
-5.48963	1.72245
-5.4863	1.68128
-5.48297	1.64062
-5.47964	1.60581
-5.47631	1.5731
-5.47298	1.54036
-5.46965	1.5081
-5.46632	1.48123
-5.46299	1.45556
-5.45966	1.42988
-5.45633	1.40525
-5.453	1.38218
-5.44967	1.35909
-5.44634	1.33621
-5.44301	1.3152
-5.43968	1.29371
-5.43635	1.27261
-5.43302	1.25169
-5.42969	1.23262
-5.42636	1.21298
-5.42303	1.1935
-5.4197	1.17656
-5.41637	1.15968
-5.41304	1.14275
-5.40971	1.12669
-5.40638	1.1133
-5.40305	1.09846
-5.39972	1.0837
-5.39639	1.06963
-5.39306	1.0558
-5.38973	1.04177
-5.3864	1.02787
-5.38307	1.0154
-5.37974	1.00274
-5.37641	0.990065
-5.37308	0.977559
-5.36975	0.967592
-5.36642	0.956614
-5.36309	0.945647
-5.35976	0.9351
-5.35643	0.925645
-5.3531	0.916145
-5.34976	0.906674
-5.34643	0.897787
-5.34311	0.888737
-5.33978	0.879682
-5.33644	0.870703
-5.33311	0.862989
-5.32978	0.855397
-5.32645	0.847704
-5.32312	0.840779
-5.31979	0.83408
-5.31646	0.827359
-5.31313	0.820714
-5.3098	0.814955
-5.30647	0.809121
-5.30314	0.803286
-5.29981	0.79757
-5.29648	0.791328
-5.29315	0.784854
-5.28982	0.778402
-5.28649	0.772441
-5.28316	0.766694
-5.27983	0.760945
-5.2765	0.755314
-5.27317	0.74986
-5.26984	0.744511
-5.26651	0.739155
-5.26318	0.733656
-5.25985	0.728315
-5.25652	0.72298
-5.25319	0.717641
-5.24986	0.71237
-5.24653	0.707154
-5.2432	0.701943
-5.23987	0.696923
-5.23654	0.694469
-5.23321	0.692012
-5.22988	0.689541
-5.22655	0.686512
-5.22322	0.682511
-5.21989	0.678427
-5.21656	0.674356
-5.21323	0.671088
-5.2099	0.667929
-5.20657	0.664785
-5.20324	0.66203
-5.19991	0.660768
-5.19658	0.659508
-5.19324	0.658221
-5.18991	0.655917
-5.18658	0.652438
-5.18325	0.64897
-5.17992	0.645669
-5.17659	0.6433
-5.17326	0.641028
-5.16993	0.6388
-5.1666	0.636516
-5.16327	0.63407
-5.15994	0.631622
-5.15661	0.629112
-5.15328	0.624984
-5.14995	0.620653
-5.14662	0.616319
-5.14329	0.612724
-5.13996	0.609739
-5.13663	0.606715
-5.1333	0.603683
-5.12997	0.60122
-5.12664	0.599149
-5.12331	0.597082
-5.11998	0.595013
-5.11665	0.593302
-5.11332	0.591965
-5.10999	0.59063
-5.10666	0.590213
-5.10333	0.590821
-5.1	0.591439
-5.09667	0.592059
-5.09334	0.591663
-5.09001	0.590444
-5.08668	0.589218
-5.08335	0.588038
-5.08002	0.586809
-5.07669	0.585541
-5.07336	0.58427
-5.07003	0.58338
-5.0667	0.582687
-5.06337	0.582011
-5.06004	0.581321
-5.05671	0.581789
-5.05337	0.582666
-5.05004	0.583555
-5.04671	0.584183
-5.04338	0.583747
-5.04005	0.583283
-5.03672	0.582819
-5.03339	0.581257
-5.03006	0.579109
-5.02673	0.576946
-5.0234	0.574799
-5.02007	0.573974
-5.01674	0.573248
-5.01341	0.57252
-5.01008	0.572317
-5.00675	0.572472
-5.00342	0.572642
-5.00009	0.572811
-4.99676	0.572464
-4.99343	0.571738
-4.9901	0.570999
-4.98677	0.570262
-4.98344	0.569947
-4.98011	0.569667
-4.97678	0.569387
-4.97345	0.568538
-4.97012	0.566875
-4.96679	0.565191
-4.96346	0.563512
-4.96013	0.5629
-4.9568	0.562491
-4.95347	0.562082
-4.95014	0.561794
-4.94681	0.561496
-4.94348	0.561196
-4.94015	0.560897
-4.93682	0.559163
-4.93349	0.557173
-4.93016	0.555176
-4.92683	0.553342
-4.92349	0.551327
-4.92016	0.549304
-4.91683	0.547289
-4.9135	0.546113
-4.91017	0.545491
-4.90684	0.544889
-4.90351	0.544294
-4.90018	0.543252
-4.89685	0.542153
-4.89352	0.541051
-4.89019	0.540257
-4.88686	0.540556
-4.88353	0.540911
-4.8802	0.541266
-4.87687	0.540805
-4.87354	0.53986
-4.87021	0.538902
-4.86688	0.538059
-4.86355	0.537896
-4.86022	0.537774
-4.85689	0.537652
-4.85356	0.537034
-4.85023	0.535919
-4.8469	0.534778
-4.84357	0.533654
-4.84024	0.53341
-4.83691	0.53324
-4.83358	0.533071
-4.83025	0.532665
-4.82692	0.531795
-4.82359	0.530888
-4.82026	0.529982
-4.81693	0.52915
-4.8136	0.528343
-4.81027	0.52754
-4.80694	0.526469
-4.80361	0.524419
-4.80028	0.522293
-4.79695	0.520177
-4.79362	0.519354
-4.79029	0.519146
-4.78695	0.518989
-4.78362	0.518698
-4.78029	0.517009
-4.77696	0.515191
-4.77363	0.513372
-4.7703	0.512512
-4.76697	0.512574
-4.76364	0.512716
-4.76031	0.512857
-4.75698	0.512419
-4.75365	0.511885
-4.75032	0.511347
-4.74699	0.510985
-4.74366	0.511106
-4.74033	0.511261
-4.737	0.51142
-4.73367	0.511334
-4.73034	0.511138
-4.72701	0.510933
-4.72368	0.510917
-4.72035	0.511959
-4.71702	0.51311
-4.71369	0.514258
-4.71036	0.514289
-4.70703	0.513609
-4.7037	0.51287
-4.70037	0.512177
-4.69704	0.51285
-4.69371	0.513711
-4.69038	0.514578
-4.68705	0.51479
-4.68372	0.513775
-4.68039	0.512621
-4.67706	0.511466
-4.67373	0.510869
-4.6704	0.510838
-4.66707	0.510865
-4.66374	0.510858
-4.66041	0.510247
-4.65708	0.50948
-4.65375	0.508708
-4.65041	0.508203
-4.64708	0.508332
-4.64375	0.508526
-4.64042	0.508643
-4.63709	0.508201
-4.63376	0.507858
-4.63043	0.507526
-4.6271	0.507518
-4.62377	0.50739
-4.62044	0.50698
-4.61711	0.506535
-4.61378	0.505689
-4.61045	0.505294
-4.60712	0.504962
-4.60379	0.505025
-4.60046	0.505668
-4.59713	0.50612
-4.5938	0.506539
-4.59047	0.506558
-4.58714	0.505475
-4.58381	0.50426
-4.58048	0.503065
-4.57715	0.502309
-4.57382	0.501829
-4.57049	0.501379
-4.56716	0.500871
-4.56383	0.499884
-4.5605	0.498871
-4.55717	0.497864
-4.55384	0.496712
-4.55051	0.495061
-4.54718	0.493344
-4.54385	0.491617
-4.54052	0.490526
-4.53719	0.490046
-4.53386	0.489648
-4.53053	0.48919
-4.5272	0.488806
-4.52387	0.488535
-4.52054	0.488282
-4.51721	0.488357
-4.51388	0.488645
-4.51055	0.488961
-4.50722	0.489307
-4.50389	0.490065
-4.50056	0.49084
-4.49723	0.491606
-4.4939	0.492313
-4.49056	0.492764
-4.48723	0.49317
-4.4839	0.493575
-4.48057	0.494448
-4.47724	0.495532
-4.47391	0.49662
-4.47058	0.497504
-4.46725	0.497423
-4.46392	0.497152
-4.46059	0.496881
-4.45726	0.496656
-4.45393	0.496819
-4.4506	0.497059
-4.44727	0.497298
-4.44394	0.496905
-4.44061	0.496269
-4.43728	0.495611
-4.43395	0.494834
-4.43062	0.49365
-4.42729	0.492391
-4.42396	0.491133
-4.42063	0.490512
-4.4173	0.490138
-4.41397	0.489791
-4.41064	0.48949
-4.40731	0.489302
-4.40398	0.489138
-4.40065	0.488973
-4.39732	0.488385
-4.39399	0.487596
-4.39066	0.486785
-4.38733	0.486193
-4.384	0.487438
-4.38067	0.489163
-4.37734	0.490908
-4.37401	0.491992
-4.37068	0.491634
-4.36735	0.491011
-4.36402	0.49038
-4.36069	0.490101
-4.35736	0.490057
-4.35402	0.490047
-4.35069	0.490192
-4.34736	0.490582
-4.34403	0.491021
-4.3407	0.49146
-4.33737	0.491332
-4.33404	0.49077
-4.33071	0.490138
-4.32738	0.48951
-4.32405	0.489284
-4.32072	0.489248
-4.31739	0.489233
-4.31406	0.489184
-4.31073	0.48917
-4.3074	0.489166
-4.30407	0.489163
-4.30074	0.488372
-4.29741	0.487075
-4.29408	0.485699
-4.29075	0.484763
-4.28742	0.484214
-4.28409	0.483666
-4.28076	0.483101
-4.27743	0.482639
-4.2741	0.482843
-4.27077	0.48321
-4.26744	0.483575
-4.26411	0.483819
-4.26078	0.483871
-4.25745	0.483882
-4.25412	0.483972
-4.25079	0.48356
-4.24746	0.483003
-4.24413	0.482446
-4.2408	0.482002
-4.23747	0.481985
-4.23414	0.482075
-4.23081	0.482142
-4.22748	0.482257
-4.22415	0.482386
-4.22081	0.482515
-4.21748	0.482876
-4.21415	0.483469
-4.21082	0.484108
-4.20749	0.484738
-4.20416	0.485366
-4.20083	0.485968
-4.1975	0.486561
-4.19417	0.486831
-4.19084	0.486731
-4.18751	0.486552
-4.18418	0.486373
-4.18085	0.486495
-4.17752	0.486805
-4.17419	0.487144
-4.17086	0.487499
-4.16753	0.48819
-4.1642	0.48897
-4.16087	0.489748
-4.15754	0.489933
-4.15421	0.489365
-4.15088	0.488634
-4.14755	0.48789
-4.14422	0.487727
-4.14089	0.487739
-4.13756	0.487751
-4.13423	0.487611
-4.1309	0.487247
-4.12757	0.48683
-4.12424	0.486412
-4.12091	0.486387
-4.11758	0.486581
-4.11425	0.486807
-4.11092	0.486974
-4.10759	0.487097
-4.10426	0.487211
-4.10093	0.487325
-4.0976	0.487529
-4.09427	0.487838
-4.09094	0.488173
-4.0876	0.488529
-4.08427	0.488705
-4.08094	0.488787
-4.07761	0.488858
-4.07428	0.489054
-4.07095	0.489828
-4.06762	0.490784
-4.06429	0.491741
-4.06096	0.491804
-4.05763	0.491343
-4.0543	0.490808
-4.05097	0.490441
-4.04764	0.491127
-4.04431	0.492271
-4.04098	0.493475
-4.03765	0.49465
-4.03432	0.495604
-4.03099	0.496483
-4.02766	0.497338
-4.02433	0.497676
-4.021	0.497493
-4.01767	0.497187
-4.01434	0.496852
-4.01101	0.496202
-4.00768	0.495163
-4.00435	0.494026
-4.00102	0.493466
-3.99769	0.493824
-3.99436	0.494549
-3.99103	0.495282
-3.9877	0.495665
-3.98437	0.496338
-3.98104	0.49717
-3.97771	0.498177
-3.97438	0.499207
-3.97105	0.500011
-3.96772	0.500735
-3.96439	0.50069
-3.96106	0.500066
-3.95773	0.499316
-3.9544	0.498581
-3.95107	0.49796
-3.94774	0.497235
-3.94441	0.496457
-3.94108	0.495763
-3.93775	0.495174
-3.93441	0.494492
-3.93108	0.49376
-3.92775	0.493302
-3.92442	0.493531
-3.92109	0.494046
-3.91776	0.494583
-3.91443	0.494515
-3.9111	0.494615
-3.90777	0.494876
-3.90444	0.495063
-3.90111	0.494601
-3.89778	0.493791
-3.89445	0.492938
-3.89112	0.492271
-3.88779	0.491478
-3.88446	0.490622
-3.88113	0.48976
-3.8778	0.489006
-3.87447	0.488213
-3.87114	0.487384
-3.86781	0.486645
-3.86448	0.486705
-3.86115	0.48742
-3.85782	0.488276
-3.85449	0.489267
-3.85116	0.489931
-3.84783	0.490437
-3.8445	0.490943
-3.84117	0.49132
-3.83784	0.491736
-3.83451	0.492188
-3.83118	0.492577
-3.82785	0.492374
-3.82452	0.491889
-3.82119	0.491392
-3.81786	0.491091
-3.81453	0.490983
-3.8112	0.490922
-3.80787	0.49093
-3.80454	0.491385
-3.8012	0.492504
-3.79787	0.493832
-3.79454	0.495196
-3.79121	0.496542
-3.78788	0.49778
-3.78455	0.498976
-3.78122	0.499569
-3.77789	0.49937
-3.77456	0.498907
-3.77123	0.498546
-3.7679	0.498754
-3.76457	0.49933
-3.76124	0.499959
-3.75791	0.500424
-3.75458	0.500367
-3.75125	0.499958
-3.74792	0.499484
-3.74459	0.499073
-3.74126	0.498455
-3.73793	0.497701
-3.7346	0.496939
-3.73127	0.496111
-3.72794	0.495096
-3.72461	0.494018
-3.72128	0.492908
-3.71795	0.49136
-3.71462	0.4896
-3.71129	0.487845
-3.70796	0.486235
-3.70463	0.485058
-3.7013	0.48407
-3.69797	0.483082
-3.69464	0.482407
-3.69131	0.482051
-3.68798	0.481776
-3.68465	0.481455
-3.68132	0.481008
-3.67799	0.480511
-3.67466	0.480013
-3.67133	0.479844
-3.668	0.480458
-3.66466	0.481418
-3.66133	0.482378
-3.65801	0.483619
-3.65468	0.485055
-3.65135	0.486512
-3.64801	0.487971
-3.64468	0.488468
-3.64135	0.488425
-3.63802	0.488382
-3.63469	0.488731
-3.63136	0.490076
-3.62803	0.491852
-3.6247	0.493613
-3.62137	0.494275
-3.61804	0.494132
-3.61471	0.493873
-3.61138	0.493604
-3.60805	0.493477
-3.60472	0.493437
-3.60139	0.493396
-3.59806	0.493253
-3.59473	0.492997
-3.5914	0.49271
-3.58807	0.492397
-3.58474	0.490968
-3.58141	0.4889
-3.57808	0.486832
-3.57475	0.485045
-3.57142	0.483851
-3.56809	0.482904
-3.56476	0.482028
-3.56143	0.482385
-3.5581	0.483513
-3.55477	0.484656
-3.55144	0.485392
-3.54811	0.485111
-3.54478	0.484353
-3.54145	0.483595
-3.53812	0.483591
-3.53479	0.484201
-3.53146	0.484903
-3.52813	0.485491
-3.5248	0.485905
-3.52147	0.486284
-3.51814	0.486681
-3.5148	0.487218
-3.51147	0.488057
-3.50814	0.489039
-3.50481	0.490028
-3.50148	0.491366
-3.49815	0.492737
-3.49482	0.493983
-3.49149	0.494938
-3.48816	0.495341
-3.48483	0.495526
-3.4815	0.495723
-3.47817	0.495745
-3.47484	0.49551
-3.47151	0.495185
-3.46818	0.494862
-3.46485	0.494684
-3.46152	0.49463
-3.45819	0.494598
-3.45486	0.494591
-3.45153	0.494352
-3.4482	0.493949
-3.44487	0.493546
-3.44154	0.493038
-3.43821	0.492519
-3.43488	0.492038
-3.43155	0.491513
-3.42822	0.490783
-3.42489	0.489929
-3.42156	0.489073
-3.41823	0.488377
-3.4149	0.487791
-3.41157	0.487211
-3.40824	0.48663
-3.40491	0.485923
-3.40158	0.485093
-3.39825	0.484229
-3.39492	0.483333
-3.39159	0.482153
-3.38826	0.480788
-3.38493	0.479422
-3.38159	0.478422
-3.37826	0.477904
-3.37493	0.477547
-3.37161	0.477181
-3.36827	0.477013
-3.36494	0.476992
-3.36161	0.47697
-3.35828	0.477047
-3.35495	0.477194
-3.35162	0.47734
-3.34829	0.477485
-3.34496	0.477705
-3.34163	0.477998
-3.3383	0.478304
-3.33497	0.478688
-3.33164	0.479321
-3.32831	0.480099
-3.32498	0.480876
-3.32165	0.481367
-3.31832	0.481432
-3.31499	0.48134
-3.31166	0.481313
-3.30833	0.482198
-3.305	0.483736
-3.30167	0.485276
-3.29834	0.486349
-3.29501	0.486828
-3.29168	0.487126
-3.28835	0.487452
-3.28502	0.487628
-3.28169	0.487584
-3.27836	0.487473
-3.27503	0.487242
-3.2717	0.487066
-3.26837	0.487011
-3.26504	0.486956
-3.26171	0.486455
-3.25838	0.485217
-3.25505	0.483678
-3.25172	0.482135
-3.24839	0.480947
-3.24506	0.480076
-3.24173	0.479246
-3.2384	0.478714
-3.23507	0.478586
-3.23174	0.478595
-3.2284	0.478603
-3.22507	0.4782
-3.22174	0.477489
-3.21841	0.476808
-3.21508	0.476116
-3.21175	0.475837
-3.20842	0.475905
-3.20509	0.475973
-3.20176	0.476272
-3.19843	0.476825
-3.1951	0.477431
-3.19177	0.478012
-3.18844	0.478361
-3.18511	0.478546
-3.18178	0.478737
-3.17845	0.479288
-3.17512	0.480642
-3.17179	0.482427
-3.16846	0.484219
-3.16513	0.485526
-3.1618	0.485842
-3.15847	0.485665
-3.15514	0.485519
-3.15181	0.485579
-3.14848	0.485915
-3.14515	0.486356
-3.14182	0.48673
-3.13849	0.486861
-3.13516	0.486833
-3.13183	0.486804
-3.1285	0.486479
-3.12517	0.486378
-3.12184	0.486724
-3.11851	0.487084
-3.11518	0.487107
-3.11185	0.486659
-3.10852	0.48607
-3.10519	0.485446
-3.10186	0.484701
-3.09852	0.483873
-3.09519	0.483045
-3.09186	0.482257
-3.08853	0.481667
-3.0852	0.48122
-3.08187	0.480906
-3.07854	0.481344
-3.07521	0.482394
-3.07188	0.483449
-3.06855	0.484402
-3.06522	0.485173
-3.06189	0.485865
-3.05856	0.486557
-3.05523	0.487278
-3.0519	0.487928
-3.04857	0.488487
-3.04524	0.488929
-3.04191	0.488826
-3.03858	0.488293
-3.03525	0.48776
-3.03192	0.487501
-3.02859	0.487526
-3.02526	0.487561
-3.02193	0.487611
-3.0186	0.487645
-3.01527	0.487589
-3.01194	0.48747
-3.00861	0.487202
-3.00528	0.486671
-3.00195	0.486025
-2.99862	0.485379
-2.99529	0.484649
-2.99196	0.483893
-2.98863	0.483202
-2.9853	0.482497
-2.98197	0.481646
-2.97864	0.480645
-2.97531	0.479641
-2.97198	0.478744
-2.96865	0.47804
-2.96532	0.477432
-2.96199	0.476822
-2.95865	0.476818
-2.95533	0.477524
-2.952	0.478268
-2.94866	0.478859
-2.94533	0.478996
-2.942	0.478818
-2.93867	0.47864
-2.93534	0.478709
-2.93201	0.479129
-2.92868	0.479637
-2.92535	0.480142
-2.92202	0.480601
-2.91869	0.481017
-2.91536	0.481438
-2.91203	0.481902
-2.9087	0.482451
-2.90537	0.483037
-2.90204	0.483622
-2.89871	0.484146
-2.89538	0.484608
-2.89205	0.485083
-2.88872	0.485658
-2.88539	0.486534
-2.88206	0.487625
-2.87873	0.488715
-2.8754	0.488876
-2.87207	0.487871
-2.86874	0.486755
-2.86541	0.485884
-2.86208	0.485996
-2.85875	0.486959
-2.85542	0.487922
-2.85209	0.488626
-2.84876	0.488887
-2.84543	0.488994
-2.8421	0.489099
-2.83877	0.48933
-2.83544	0.489722
-2.83211	0.490123
-2.82878	0.490388
-2.82545	0.490326
-2.82212	0.490065
-2.81879	0.489803
-2.81546	0.489525
-2.81212	0.489204
-2.80879	0.488856
-2.80546	0.488409
-2.80213	0.487532
-2.7988	0.486265
-2.79547	0.484997
-2.79214	0.484038
-2.78881	0.483648
-2.78548	0.48348
-2.78215	0.483279
-2.77882	0.482955
-2.77549	0.48262
-2.77216	0.4824
-2.76883	0.482248
-2.7655	0.481952
-2.76217	0.481372
-2.75884	0.480794
-2.75551	0.480074
-2.75218	0.47915
-2.74885	0.4782
-2.74552	0.477305
-2.74219	0.476389
-2.73886	0.475319
-2.73553	0.474211
-2.7322	0.47337
-2.72887	0.473217
-2.72554	0.4735
-2.72221	0.47379
-2.71888	0.474042
-2.71555	0.474089
-2.71222	0.473951
-2.70889	0.473779
-2.70556	0.473609
-2.70223	0.473562
-2.6989	0.473599
-2.69557	0.473446
-2.69224	0.473089
-2.68891	0.472804
-2.68558	0.472575
-2.68224	0.472579
-2.67891	0.472552
-2.67558	0.472197
-2.67225	0.471851
-2.66893	0.471594
-2.66559	0.47146
-2.66226	0.471355
-2.65893	0.471426
-2.6556	0.472053
-2.65227	0.473106
-2.64894	0.474065
-2.64561	0.474591
-2.64228	0.474681
-2.63895	0.474761
-2.63562	0.475008
-2.63229	0.475605
-2.62896	0.476338
-2.62563	0.477039
-2.6223	0.477595
-2.61897	0.477811
-2.61564	0.477824
-2.61231	0.477822
-2.60898	0.477788
-2.60565	0.477926
-2.60232	0.478339
-2.59899	0.478899
-2.59566	0.48004
-2.59233	0.48178
-2.589	0.483559
-2.58567	0.485075
-2.58234	0.485669
-2.57901	0.485464
-2.57568	0.485245
-2.57235	0.484674
-2.56902	0.483538
-2.56569	0.482337
-2.56236	0.481136
-2.55903	0.480434
-2.5557	0.480508
-2.55237	0.480582
-2.54904	0.480718
-2.54571	0.481003
-2.54238	0.481372
-2.53905	0.481745
-2.53572	0.481908
-2.53239	0.481647
-2.52906	0.481266
-2.52572	0.480868
-2.52239	0.480449
-2.51906	0.480043
-2.51573	0.479636
-2.5124	0.479118
-2.50907	0.478403
-2.50574	0.477654
-2.50241	0.477047
-2.49908	0.477049
-2.49575	0.477663
-2.49242	0.478273
-2.48909	0.478932
-2.48576	0.479728
-2.48243	0.480592
-2.4791	0.481512
-2.47577	0.48213
-2.47244	0.482069
-2.46911	0.482009
-2.46578	0.481635
-2.46245	0.480575
-2.45912	0.479263
-2.45579	0.477949
-2.45246	0.477301
-2.44913	0.477871
-2.4458	0.478593
-2.44247	0.479222
-2.43914	0.479518
-2.43581	0.479519
-2.43248	0.47952
-2.42915	0.479302
-2.42582	0.478662
-2.42249	0.477977
-2.41916	0.47741
-2.41583	0.477374
-2.4125	0.477913
-2.40917	0.478453
-2.40584	0.478844
-2.40251	0.478868
-2.39918	0.47871
-2.39585	0.478499
-2.39251	0.478199
-2.38918	0.477911
-2.38585	0.477631
-2.38252	0.477623
-2.37919	0.478272
-2.37586	0.4792
-2.37253	0.480127
-2.3692	0.480666
-2.36587	0.480434
-2.36254	0.480139
-2.35921	0.479884
-2.35588	0.479825
-2.35255	0.479998
-2.34922	0.480171
-2.34589	0.480574
-2.34256	0.481446
-2.33923	0.482394
-2.3359	0.483296
-2.33257	0.483965
-2.32924	0.484372
-2.32591	0.484783
-2.32258	0.485106
-2.31925	0.484998
-2.31592	0.484387
-2.31259	0.483777
-2.30926	0.48305
-2.30593	0.482067
-2.3026	0.481036
-2.29927	0.480012
-2.29594	0.479227
-2.29261	0.478923
-2.28928	0.478617
-2.28595	0.478443
-2.28262	0.478609
-2.27929	0.478913
-2.27596	0.479143
-2.27263	0.478956
-2.2693	0.478188
-2.26597	0.47742
-2.26264	0.476667
-2.2593	0.475996
-2.25597	0.475441
-2.25264	0.474878
-2.24932	0.473928
-2.24599	0.472068
-2.24265	0.470041
-2.23932	0.46827
-2.23599	0.467649
-2.23266	0.468305
-2.22933	0.468963
-2.226	0.469631
-2.22267	0.470307
-2.21934	0.470949
-2.21601	0.471578
-2.21268	0.472156
-2.20935	0.47283
-2.20602	0.473858
-2.20269	0.474778
-2.19936	0.47508
-2.19603	0.474518
-2.1927	0.47399
-2.18937	0.473793
-2.18604	0.474263
-2.18271	0.47494
-2.17938	0.475573
-2.17605	0.475586
-2.17272	0.474413
-2.16939	0.47325
-2.16606	0.47241
-2.16273	0.472785
-2.1594	0.47404
-2.15607	0.475255
-2.15274	0.476133
-2.14941	0.476415
-2.14608	0.476687
-2.14275	0.476988
-2.13942	0.477292
-2.13609	0.477384
-2.13276	0.477408
-2.12943	0.477216
-2.1261	0.476348
-2.12277	0.475125
-2.11944	0.473925
-2.11611	0.473131
-2.11278	0.473365
-2.10945	0.473796
-2.10611	0.474129
-2.10278	0.474022
-2.09945	0.473421
-2.09612	0.472758
-2.09279	0.472517
-2.08946	0.473458
-2.08613	0.474543
-2.0828	0.475561
-2.07947	0.476149
-2.07614	0.476089
-2.07281	0.476076
-2.06948	0.476068
-2.06615	0.476154
-2.06282	0.476449
-2.05949	0.476758
-2.05616	0.476991
-2.05283	0.476881
-2.0495	0.476424
-2.04617	0.475967
-2.04284	0.475494
-2.03951	0.474976
-2.03618	0.474456
-2.03285	0.473949
-2.02952	0.47351
-2.02619	0.47316
-2.02286	0.472811
-2.01953	0.472331
-2.0162	0.471429
-2.01287	0.470385
-2.00954	0.469336
-2.00621	0.46855
-2.00288	0.468812
-1.99955	0.469202
-1.99622	0.469525
-1.99289	0.469344
-1.98956	0.468238
-1.98623	0.467132
-1.9829	0.466042
-1.97957	0.465157
-1.97623	0.464738
-1.9729	0.464499
-1.96958	0.464892
-1.96625	0.465617
-1.96291	0.466291
-1.95958	0.466976
-1.95625	0.467567
-1.95292	0.467764
-1.94959	0.467842
-1.94626	0.467586
-1.94293	0.467051
-1.9396	0.466538
-1.93627	0.466232
-1.93294	0.466505
-1.92961	0.466502
-1.92628	0.466274
-1.92295	0.465672
-1.91962	0.464003
-1.91629	0.46262
-1.91296	0.461311
-1.90963	0.460529
-1.9063	0.461092
-1.90297	0.462267
-1.89964	0.463363
-1.89631	0.463938
-1.89298	0.463511
-1.88965	0.462747
-1.88632	0.462003
-1.88299	0.461243
-1.87966	0.460203
-1.87633	0.459144
-1.873	0.458272
-1.86967	0.458161
-1.86634	0.458583
-1.86301	0.459004
-1.85968	0.459384
-1.85635	0.459636
-1.85302	0.459848
-1.84969	0.4602
-1.84636	0.461195
-1.84303	0.462757
-1.8397	0.464319
-1.83637	0.46573
-1.83303	0.466527
-1.8297	0.467217
-1.82638	0.467833
-1.82304	0.467931
-1.81971	0.467115
-1.81638	0.466298
-1.81305	0.465548
-1.80972	0.465047
-1.80639	0.464564
-1.80306	0.464081
-1.79973	0.463795
-1.7964	0.464309
-1.79307	0.465048
-1.78974	0.465746
-1.78641	0.466127
-1.78308	0.466081
-1.77975	0.466034
-1.77642	0.466038
-1.77309	0.466272
-1.76976	0.466608
-1.76643	0.466952
-1.7631	0.467343
-1.75977	0.467764
-1.75644	0.468184
-1.75311	0.468406
-1.74978	0.467764
-1.74645	0.466716
-1.74312	0.465695
-1.73979	0.465051
-1.73646	0.465554
-1.73313	0.466057
-1.7298	0.466531
-1.72647	0.46688
-1.72314	0.467256
-1.71981	0.467632
-1.71648	0.467966
-1.71315	0.46807
-1.70982	0.467965
-1.70649	0.467834
-1.70316	0.467508
-1.69983	0.466842
-1.6965	0.466177
-1.69317	0.465523
-1.68983	0.464939
-1.6865	0.464433
-1.68318	0.463893
-1.67984	0.463194
-1.67651	0.46232
-1.67318	0.461489
-1.66985	0.460864
-1.66652	0.461364
-1.66319	0.462699
-1.65986	0.464047
-1.65653	0.4651
-1.6532	0.465274
-1.64987	0.465494
-1.64654	0.465784
-1.64321	0.46634
-1.63988	0.46665
-1.63655	0.466787
-1.63322	0.466898
-1.62989	0.466962
-1.62656	0.467376
-1.62323	0.467813
-1.6199	0.468223
-1.61657	0.467875
-1.61324	0.467209
-1.60991	0.466515
-1.60658	0.465793
-1.60325	0.465582
-1.59992	0.465371
-1.59659	0.465156
-1.59326	0.46496
-1.58993	0.464958
-1.5866	0.464955
-1.58327	0.464897
-1.57994	0.464562
-1.57661	0.464189
-1.57328	0.46381
-1.56995	0.46338
-1.56662	0.462869
-1.56329	0.462358
-1.55996	0.461953
-1.55662	0.462154
-1.5533	0.462538
-1.54997	0.462864
-1.54663	0.462719
-1.5433	0.461732
-1.53997	0.460738
-1.53664	0.459965
-1.53331	0.46057
-1.52998	0.461637
-1.52665	0.462664
-1.52332	0.463353
-1.51999	0.462647
-1.51666	0.461941
-1.51333	0.461241
-1.51	0.460601
-1.50667	0.460096
-1.50334	0.459592
-1.50001	0.459088
-1.49668	0.458584
-1.49335	0.458085
-1.49002	0.457594
-1.48669	0.45718
-1.48336	0.456895
-1.48003	0.45661
-1.4767	0.4564
-1.47337	0.456716
-1.47004	0.457268
-1.46671	0.457846
-1.46338	0.458716
-1.46005	0.460213
-1.45672	0.461708
-1.45339	0.463127
-1.45006	0.463903
-1.44673	0.464227
-1.4434	0.464569
-1.44007	0.46508
-1.43674	0.465894
-1.43341	0.466539
-1.43008	0.46716
-1.42675	0.467559
-1.42342	0.467698
-1.42009	0.467835
-1.41676	0.467968
-1.41342	0.468035
-1.4101	0.468071
-1.40677	0.468102
-1.40343	0.468067
-1.4001	0.46781
-1.39677	0.467532
-1.39344	0.467198
-1.39011	0.466369
-1.38678	0.465459
-1.38345	0.464549
-1.38012	0.46366
-1.37679	0.462946
-1.37346	0.462357
-1.37013	0.4618
-1.3668	0.461533
-1.36347	0.461575
-1.36014	0.461616
-1.35681	0.46164
-1.35348	0.461468
-1.35015	0.461156
-1.34682	0.460841
-1.34349	0.460572
-1.34016	0.460965
-1.33683	0.461359
-1.3335	0.461753
-1.33017	0.462154
-1.32684	0.462561
-1.32351	0.462967
-1.32018	0.463371
-1.31685	0.463741
-1.31352	0.464048
-1.31019	0.464359
-1.30686	0.464669
-1.30353	0.465136
-1.3002	0.465602
-1.29687	0.466071
-1.29354	0.466586
-1.29021	0.467155
-1.28688	0.467722
-1.28355	0.468251
-1.28022	0.468582
-1.27689	0.468912
-1.27355	0.469231
-1.27022	0.469404
-1.2669	0.469311
-1.26357	0.469218
-1.26023	0.469043
-1.2569	0.467698
-1.25357	0.466349
-1.25024	0.465038
-1.24691	0.464306
-1.24358	0.464122
-1.24025	0.463938
-1.23692	0.463778
-1.23359	0.463949
-1.23026	0.464292
-1.22693	0.464632
-1.2236	0.464842
-1.22027	0.464512
-1.21694	0.464183
-1.21361	0.463824
-1.21028	0.463111
-1.20695	0.462223
-1.20362	0.461336
-1.20029	0.46047
-1.19696	0.45969
-1.19363	0.458889
-1.1903	0.458138
-1.18697	0.45817
-1.18364	0.458842
-1.18031	0.459515
-1.17698	0.460202
-1.17365	0.461107
-1.17032	0.461955
-1.16699	0.462773
-1.16366	0.463166
-1.16033	0.463605
-1.157	0.464043
-1.15367	0.464441
-1.15034	0.464221
-1.14701	0.463136
-1.14368	0.462054
-1.14035	0.461026
-1.13702	0.460528
-1.13369	0.460129
-1.13035	0.459739
-1.12702	0.459515
-1.12369	0.459632
-1.12036	0.459748
-1.11703	0.459862
-1.1137	0.459933
-1.11037	0.459955
-1.10704	0.459974
-1.10371	0.459936
-1.10038	0.459413
-1.09705	0.458895
-1.09372	0.45838
-1.09039	0.458283
-1.08706	0.458517
-1.08373	0.458748
-1.0804	0.458837
-1.07707	0.457664
-1.07374	0.456457
-1.07041	0.455267
-1.06708	0.454713
-1.06375	0.455221
-1.06042	0.455729
-1.05709	0.45623
-1.05376	0.456479
-1.05043	0.456682
-1.0471	0.45688
-1.04377	0.456922
-1.04044	0.456568
-1.03711	0.456211
-1.03378	0.455856
-1.03045	0.455692
-1.02712	0.455673
-1.02379	0.455654
-1.02046	0.455664
-1.01713	0.455957
-1.0138	0.456085
-1.01047	0.456204
-1.00714	0.456042
-1.00381	0.455499
-1.00048	0.45491
-0.997146	0.45434
-0.993815	0.454458
-0.990485	0.454916
-0.987155	0.455382
-0.983825	0.455661
-0.980494	0.455721
-0.977164	0.455822
-0.973834	0.455922
-0.970504	0.456017
-0.967174	0.456482
-0.963843	0.456949
-0.960513	0.457415
-0.957183	0.45775
-0.953853	0.457923
-0.950522	0.458096
-0.947192	0.458249
-0.943862	0.458229
-0.940532	0.458167
-0.937201	0.458106
-0.933871	0.458301
-0.930541	0.459016
-0.927211	0.459732
-0.923881	0.46045
-0.92055	0.461906
-0.91722	0.464039
-0.91389	0.466171
-0.91056	0.46829
-0.907229	0.469278
-0.903899	0.470119
-0.900569	0.470958
-0.897239	0.471374
-0.893909	0.47121
-0.890578	0.471045
-0.887248	0.470831
-0.883918	0.470371
-0.880588	0.469945
-0.877257	0.46952
-0.873927	0.469577
-0.870596	0.470396
-0.867266	0.471227
-0.863936	0.472056
-0.860606	0.472599
-0.857275	0.47305
-0.853945	0.473502
-0.850615	0.473704
-0.847285	0.473182
-0.843955	0.47265
-0.840624	0.47212
-0.837294	0.471043
-0.833964	0.469378
-0.830634	0.467743
-0.827303	0.466134
-0.823973	0.465651
-0.820643	0.465339
-0.817313	0.46503
-0.813982	0.46498
-0.810652	0.465389
-0.807322	0.465809
-0.803992	0.466189
-0.800662	0.465656
-0.797331	0.465062
-0.794001	0.464465
-0.790671	0.463537
-0.787341	0.462001
-0.78401	0.460445
-0.78068	0.458885
-0.77735	0.458295
-0.77402	0.457954
-0.770689	0.457627
-0.767359	0.457558
-0.764029	0.458182
-0.760699	0.458845
-0.757369	0.459508
-0.754038	0.459433
-0.750708	0.458919
-0.747378	0.458382
-0.744048	0.457901
-0.740717	0.458116
-0.737387	0.458369
-0.734057	0.458622
-0.730727	0.458425
-0.727396	0.457917
-0.724066	0.457404
-0.720736	0.45692
-0.717406	0.457156
-0.714076	0.457443
-0.710745	0.457731
-0.707415	0.458107
-0.704085	0.458616
-0.700755	0.459135
-0.697424	0.459654
-0.694094	0.460125
-0.690764	0.46062
-0.687434	0.461118
-0.684103	0.461401
-0.680773	0.460734
-0.677443	0.460009
-0.674113	0.459283
-0.670783	0.459708
-0.667452	0.460721
-0.664122	0.461778
-0.660792	0.462599
-0.657462	0.461901
-0.654131	0.461077
-0.650801	0.460252
-0.647471	0.46002
-0.644141	0.460265
-0.64081	0.460545
-0.63748	0.460825
-0.63415	0.461312
-0.63082	0.461908
-0.62749	0.46251
-0.624159	0.463041
-0.620829	0.463614
-0.617498	0.46418
-0.614168	0.464755
-0.610838	0.464548
-0.607508	0.463856
-0.604177	0.463122
-0.600847	0.462496
-0.597517	0.46302
-0.594187	0.46371
-0.590857	0.464406
-0.587526	0.464563
-0.584196	0.464186
-0.580866	0.463763
-0.577536	0.463467
-0.574205	0.463532
-0.570875	0.463503
-0.567545	0.463462
-0.564215	0.46336
-0.560884	0.462602
-0.557554	0.461739
-0.554224	0.460872
-0.550894	0.459988
-0.547564	0.459584
-0.544233	0.459235
-0.540903	0.458885
-0.537573	0.459017
-0.534243	0.459414
-0.530912	0.459833
-0.527582	0.460251
-0.524252	0.459817
-0.520922	0.45929
-0.517591	0.458763
-0.514261	0.458103
-0.510931	0.457592
-0.507601	0.457094
-0.504271	0.456562
-0.50094	0.455852
-0.49761	0.455118
-0.49428	0.454384
-0.49095	0.453347
-0.487619	0.451942
-0.484289	0.450494
-0.480959	0.449105
-0.477629	0.449401
-0.474298	0.449937
-0.470968	0.450474
-0.467638	0.450916
-0.464308	0.451061
-0.460978	0.451175
-0.457647	0.451289
-0.454317	0.450659
-0.450987	0.449662
-0.447657	0.448627
-0.444326	0.44789
-0.440996	0.44849
-0.437666	0.449263
-0.434336	0.450036
-0.431005	0.450274
-0.427675	0.450088
-0.424345	0.449855
-0.421015	0.449709
-0.417685	0.449665
-0.414354	0.449563
-0.411024	0.449452
-0.407694	0.449683
-0.404364	0.450148
-0.401033	0.450633
-0.397703	0.451066
-0.394373	0.451033
-0.391043	0.45127
-0.387712	0.451556
-0.384382	0.451749
-0.381052	0.450487
-0.377722	0.448954
-0.374392	0.447414
-0.371061	0.446306
-0.367731	0.446218
-0.3644	0.446277
-0.36107	0.446315
-0.35774	0.44614
-0.35441	0.44592
-0.351079	0.445699
-0.347749	0.445618
-0.344419	0.446741
-0.341089	0.448076
-0.337759	0.449414
-0.334428	0.450869
-0.331098	0.451919
-0.327768	0.452894
-0.324438	0.453974
-0.321107	0.454638
-0.317777	0.454996
-0.314447	0.455313
-0.311117	0.455136
-0.307786	0.455008
-0.304456	0.454905
-0.301126	0.454801
-0.297796	0.455848
-0.294466	0.457141
-0.291135	0.458467
-0.287805	0.459508
-0.284475	0.459779
-0.281145	0.45991
-0.277814	0.460042
-0.274484	0.460182
-0.271154	0.460323
-0.267824	0.460464
-0.264493	0.460605
-0.261163	0.459479
-0.257833	0.458028
-0.254503	0.456557
-0.251173	0.455394
-0.247842	0.455576
-0.244512	0.45599
-0.241182	0.456397
-0.237852	0.45739
-0.234521	0.458569
-0.231191	0.459762
-0.227861	0.460841
-0.224531	0.46091
-0.2212	0.460681
-0.21787	0.460433
-0.21454	0.4601
-0.21121	0.459575
-0.20788	0.459015
-0.204549	0.458454
-0.201219	0.458361
-0.197889	0.45852
-0.194559	0.458709
-0.191228	0.459148
-0.187898	0.459987
-0.184568	0.46091
-0.181238	0.461838
-0.177907	0.462611
-0.174577	0.463284
-0.171247	0.463942
-0.167917	0.464541
-0.164587	0.464001
-0.161256	0.463211
-0.157926	0.46242
-0.154596	0.461627
-0.151266	0.460861
-0.147935	0.460101
-0.144605	0.459342
-0.141275	0.458835
-0.137945	0.458289
-0.134614	0.457733
-0.131284	0.457239
-0.127954	0.457298
-0.124624	0.457555
-0.121294	0.457828
-0.117963	0.457767
-0.114633	0.458284
-0.111302	0.45896
-0.107972	0.459407
-0.104642	0.458921
-0.101312	0.458091
-0.097981	0.457229
-0.094651	0.456823
-0.091321	0.456949
-0.087991	0.457175
-0.084661	0.457419
-0.08133	0.457662
-0.078	0.45768
-0.07467	0.457639
-0.07134	0.457691
-0.068009	0.45805
-0.064679	0.45848
-0.061349	0.458911
-0.058019	0.459722
-0.054688	0.461017
-0.051358	0.462405
-0.048028	0.463787
-0.044698	0.464463
-0.041368	0.464768
-0.038037	0.465025
-0.034707	0.465005
-0.031377	0.464081
-0.028047	0.462946
-0.024716	0.461801
-0.021386	0.108489
-0.018056	-0.000492
-0.014726	-0.000881
-0.011395	-0.001349
-0.008065	-0.002077
-0.004735	-0.003043
-0.001405	-0.003871
0.001925	-0.00414
0.005256	-0.004251
0.008586	-0.004355
0.011916	-0.004489
0.015246	-0.004621
0.018577	-0.004761
0.021907	-0.004991
0.025237	-0.005375
0.028567	-0.005761
0.031898	-0.006107
0.035228	-0.005881
0.038558	-0.00547
0.041888	-0.005068
0.045218	-0.004829
0.048549	-0.004981
0.051879	-0.005132
0.055209	-0.005237
0.058539	-0.004748
0.06187	-0.003962
0.0652	-0.00318
0.06853	-0.002463
0.07186	-0.002076
0.075191	-0.00169
0.078521	-0.001327
0.081851	-0.001256
0.085181	-0.001708
0.088511	-0.00216
0.091842	-0.002613
0.095172	-0.002953
0.098502	-0.00321
0.101832	-0.003458
0.105163	-0.003552
0.108493	-0.003194
0.111823	-0.002836
0.115153	-0.002497
0.118484	-0.002425
0.121814	-0.002432
0.125144	-0.002441
0.128474	-0.00247
0.131804	-0.002453
0.135135	-0.002437
0.138465	-0.002473
0.141796	-0.00353
0.145126	-0.005029
0.148456	-0.006522
0.151786	-0.007847
0.155117	-0.008373
0.158447	-0.008899
0.161777	-0.009396
0.165107	-0.009359
0.168437	-0.008689
0.171768	-0.008004
0.175098	-0.007052
0.178428	-0.005645
0.181758	-0.004324
0.185089	-0.003047
0.188419	-0.00254
0.191749	-0.003018
0.195079	-0.003496
0.19841	-0.003996
0.20174	-0.005037
0.20507	-0.006164
0.2084	-0.007283
0.21173	-0.008237
0.215061	-0.008903
0.218391	-0.009567
0.221721	-0.010187
0.225051	-0.009822
0.228382	-0.00871
0.231712	-0.007603
0.235042	-0.006606
0.238372	-0.005991
0.241703	-0.005387
0.245033	-0.004785
0.248363	-0.004663
0.251693	-0.005021
0.255023	-0.005387
0.258354	-0.006021
0.261684	-0.007398
0.265014	-0.008773
0.268344	-0.010134
0.271675	-0.011002
0.275005	-0.011747
0.278335	-0.012493
0.281665	-0.013172
0.284996	-0.012293
0.288326	-0.010715
0.291656	-0.009134
0.294986	-0.007593
0.298316	-0.00733
0.301647	-0.007066
0.304977	-0.006805
0.308307	-0.006657
0.311637	-0.006539
0.314968	-0.006421
0.318298	-0.00631
0.321628	-0.006514
0.324958	-0.006803
0.328289	-0.007084
0.331619	-0.007108
0.334949	-0.007307
0.338279	-0.007536
0.341609	-0.00776
0.34494	-0.007789
0.34827	-0.00755
0.3516	-0.007306
0.35493	-0.006992
0.358261	-0.005929
0.361591	-0.004689
0.364921	-0.003465
0.368251	-0.003294
0.371582	-0.004445
0.374912	-0.005596
0.378242	-0.006724
0.381572	-0.005944
0.384902	-0.004849
0.388233	-0.003758
0.391563	-0.003195
0.394894	-0.003924
0.398224	-0.004656
0.401554	-0.005373
0.404884	-0.0058
0.408215	-0.005994
0.411545	-0.006186
0.414875	-0.006378
0.418205	-0.00552
0.421535	-0.004306
0.424866	-0.003087
0.428196	-0.001875
0.431526	3.9e-05
0.434856	0.001968
0.438187	0.003896
0.441517	0.004924
0.444847	0.005378
0.448177	0.005828
0.451508	0.006467
0.454838	0.008965
0.458168	0.011519
0.461498	0.014075
0.464828	0.016099
0.468159	0.017756
0.471489	0.019405
0.474819	0.021295
0.478149	0.024353
0.48148	0.027446
0.48481	0.030543
0.48814	0.033233
0.49147	0.035627
0.494801	0.038014
0.498131	0.040406
0.501461	0.042413
0.504791	0.044115
0.508121	0.045779
0.511452	0.047153
0.514782	0.047098
0.518112	0.047
0.521442	0.046902
0.524773	0.046926
0.528103	0.047052
0.531433	0.04718
0.534763	0.047249
0.538094	0.046329
0.541424	0.045402
0.544754	0.044474
0.548084	0.043581
0.551414	0.042645
0.554745	0.041707
0.558075	0.040653
0.561405	0.039313
0.564735	0.03797
0.568066	0.036624
0.571396	0.035612
0.574726	0.035439
0.578056	0.035301
0.581387	0.035162
0.584717	0.033831
0.588047	0.030785
0.591377	0.027682
[truncated: 43,266 more rows]

[truncated: 1 more sheets: Supplementary Fig 7b, 8b, 9b]
